# Supplementary material for: Genetic Mapping Identifies Stable QTL and Candidate Genes Regulating Internode Proportion for Maize Plant Architecture Improvement
Source: Genes (Basel). 2026 Jan 27;17(2):141. doi: 10.3390/genes17020141 (PMC12940924; doi:10.3390/genes17020141)
Supplement: Supplementary file 1 [file genes-17-00141-s001.zip]

Archive with 2 entries (2 files):
- Figure S1-8.pdf
- Table S1-S2-2026.1.20.xlsx
