# Supplementary material for: Genetic Mapping Identifies Stable QTL and Candidate Genes Regulating Internode Proportion for Maize Plant Architecture Improvement
Source: Genes (Basel). 2026 Jan 27;17(2):141. doi: 10.3390/genes17020141 (PMC12940924; doi:10.3390/genes17020141)
Supplement: Supplementary file 1 [file genes-17-00141-s001.zip › Table S1-S2-2026.1.20.xlsx]

## Sheet: Table S1
Table S1. All genes within significant QTL associated with IL-related traits by GWAS.
ID	Trait	QTL name	Environment	Peak SNP	Chr	Position (bp)a	P valuedb	R2(%)c	Gene	Function
1	PH	QTL1	24GS	chr2.s_222806050	2	222806050	4.2426e-06	17.468	Zm00001d007121	CW-type Zinc Finger
									ENSRNA049443117	unknown function
									Zm00001d007122	unknown function
									Zm00001d007123	FPF1-like protein 1
									Zm00001d007124	Uveal autoantigen with coiled-coil domains and ankyrin repeats isoform 4
									Zm00001d007125	Pentatricopeptide repeat-containing protein
									Zm00001d007127	Pentatricopeptide repeat-containing protein
2	HAE	QTL2	24GS	chr5.s_49402877	5	49402877	4.8549e-06	15.914	Zm00001d014472	Zinc finger CCCH domain-containing protein 40
									Zm00001d014473	Mediator of RNA polymerase II transcription subunit 36a
									ENSRNA049461533	unknown function
3	HAE	QTL3	24GS	chr7.s_166928667	7	166928667	9.7104e-06	12.202	Zm00001d021950	RNA-binding (RRM/RBD/RNP motifs) family protein
									Zm00001d021951	Spotted leaf protein 11
									Zm00001d021952	Calcium-dependent lipid-binding (CaLB domain) family protein
4	B1	QTL4	24GS	chr3.s_229351092	3	229351092	3.1709e-06	13.445	Zm00001d044479	TPR repeat-containing thioredoxin TTL1
									Zm00001d044480	Vacuolar protein sorting-associated protein 32 homolog 1
									Zm00001d044481	Zinc finger CCCH domain-containing protein 37
5	B1	QTL5	24GS	chr10.s_140559181	10	140559181	9.7956e-06	11.894	Zm00001d026182	Ethylene-responsive transcription factor ERF035
									Zm00001d026184	Ethylene-responsive transcription factor ERF035
									Zm00001d026185	Chaperone protein dnaJ 3
									Zm00001d026186	Putative MYB DNA-binding domain superfamily protein
									Zm00001d026187	unknown function
									Zm00001d026188	Phytoene synthase chloroplastic
									Zm00001d026189	Putative leucine-rich repeat receptor-like protein kinase family protein
									Zm00001d026190	DeSI-like protein
6	B3	QTL6	24GS	chr1.s_242404875	1	242404875	3.0647e-06	13.99	Zm00001d032903	Transcription repressor OFP12
									Zm00001d032904	unknown function
									Zm00001d032905	DWNN domain a CCHC-type zinc finger
7	B4	QTL7	24GS	chr2.s_217963383	2	217963383	8.7765e-06	13.991	Zm00001d006854	Ornithine carbamoyltransferase chloroplastic
									Zm00001d006855	inter-alpha-trypsin inhibitor heavy chain-related
									Zm00001d006856	Pentatricopeptide repeat-containing protein mitochondrial
									Zm00001d006857	unknown function
									Zm00001d006858	D8Ertd354e protein
									Zm00001d006859	unknown function
8	U_AVE	QTL8	24GS	chr3.s_190358612	3	190358612	3.5029e-06	13.374	Zm00001d043155	las1-like family protein
									Zm00001d043156	F-box protein
									Zm00001d043157	Rhomboid-like protein 20
									Zm00001d043158	Tubulin beta-6 chain
									Zm00001d043159	Calmodulin-binding transcription activator 2
									Zm00001d043160	Stomatal closure-related actin-binding protein 1
									Zm00001d043162	unknown function
									Zm00001d043163	unknown function
									Zm00001d043164	Cyclin-B1-4
									Zm00001d043165	Indole-3-acetate beta-glucosyltransferase
									Zm00001d043166	UDP-glycosyltransferase 87A1
9	U_AVE/HAE	QTL9	24GS	chr1.s_42437347	1	42437347	9.1524e-08	18.397	Zm00001d028667	znf4;zinc finger protein4:
									Zm00001d028668	phosphoinositide binding
									Zm00001d028669	Kinesin-like protein KIN-5B
									Zm00001d028670	Photosynthetic NDH subunit of lumenal location 1 chloroplastic
									Zm00001d028671	ABC transporter B family member 6
10	U_AVE/HAE	QTL10	24GS	chr1.s_68096032	1	68096032	9.1317e-08	18.246	Zm00001d029375	P-loop containing nucleoside triphosphate hydrolases superfamily protein
11	U_AVE/HAE	QTL11	24GS	chr1.s_182705492	1	182705492	1.619e-06	14.744	Zm00001d031223	Beta-glucuronosyltransferase GlcAT14B
									Zm00001d031224	unknown function
									Zm00001d031225	unknown function
									Zm00001d031226	unknown function
									Zm00001d031227	Protein yippee-like
									Zm00001d031228	unknown function
12	U_AVE/HAE	QTL12	24GS	chr1.s_186781543	1	186781543	4.6261e-07	16.826	Zm00001d031338	Wall-associated receptor kinase 1
									Zm00001d031339	unknown function
									Zm00001d031340	Calcium-transporting ATPase 2 plasma membrane-type
									Zm00001d031341	Calcium-transporting ATPase 2 plasma membrane-type
									Zm00001d031342	4-diphosphocytidyl-2-C-methyl-D-erythritol kinase chloroplastic
13	U_AVE/HAE	QTL13	24GS	chr1.s_220777898	1	220777898	1.6206e-06	16.942	Zm00001d032295	dbf1;DRE-binding protein 1:
14	U_AVE/HAE	QTL14	24GS	chr1.s_235999666	1	235999666	6.3169e-06	12.708	Zm00001d032719	Long-chain-alcohol oxidase FAO4B
15	U_AVE/HAE	QTL15	24GS	chr1.s_301473230	1	301473230	4.3936e-06	13.763	Zm00001d034755	Translocase of chloroplast 159 chloroplastic
									Zm00001d034756	unknown function
									Zm00001d034757	Electron transfer flavoprotein subunit alpha mitochondrial
									Zm00001d034758	Acyl-CoA binding protein
									Zm00001d034759	Galactose oxidase/kelch repeat superfamily protein
									Zm00001d034760	fdx3;ferredoxin3: ubiquitous; cDNA clone; gene specific probe; amino acid sequence; SSR umc1064; pFD3
									Zm00001d034761	Actin-7
16	U_AVE/HAE	QTL16	24GS	chr1.s_305584472	1	305584472	2.1312e-06	14.295	Zm00001d034917	GDSL esterase/lipase EXL3
									Zm00001d034918	ABC transporter G family member 3
									Zm00001d034919	RuBisCO large subunit-binding protein subunit alpha
17	U_AVE/HAE	QTL17	24GS	chr2.s_5795101	2	5795101	6.8669e-07	15.667	Zm00001d002085	Glycerol kinase
									Zm00001d002086	Ubiquitin carboxyl-terminal hydrolase 22
									Zm00001d002087	EamA-like transporter family
									Zm00001d002088	DNA-binding WRKY
									Zm00001d002089	Tetratricopeptide repeat (TPR)-like superfamily protein
									Zm00001d002090	Synaptotagmin-5
18	U_AVE/HAE	QTL18	24GS	chr2.s_10620574	2	10620574	1.0315e-06	16.071	Zm00001d002336	Exosome complex component RRP45B
									Zm00001d002338	UDP-N-acetylglucosamine diphosphorylase 2
									Zm00001d002339	40S ribosomal protein S11
									Zm00001d002340	Cell differentiation Rcd1-like protein
									Zm00001d002341	OSJNBa0070C17.17 protein; protein
									Zm00001d002342	Polygalacturonase QRT3
									Zm00001d002343	Zinc transporter 1
									Zm00001d002344	Vacuolar ATPase assembly integral membrane protein VMA21-like domain
									Zm00001d002345	Pentatricopeptide repeat-containing protein mitochondrial
									Zm00001d002346	cad1;cinnamyl alcohol dehydrogenase1: identification based on two EST/RFLP sequences that match in one TIGR contig and in the Cornsensus sequence for the overgo (EH Coe Dec 2006)
									Zm00001d002347	Bifunctional inhibitor/lipid-transfer protein/seed storage 2S albumin superfamily protein
									Zm00001d002348	Carbohydrate-binding X8 domain superfamily protein
									Zm00001d002349	ks3;kaurene synthase3: functionality inferred from expression data and sequence similarity (Song et al 2011; Nelissen et al 2012)
									Zm00001d002350	ks2;kaurene synthase2:
19	U_AVE/HAE	QTL19	24GS	chr2.s_13294584	2	13294584	6.196e-06	14.67	Zm00001d002458	Gamma-soluble NSF attachment protein
									ENSRNA049444131	unknown function
									Zm00001d002459	unknown function
									Zm00001d002461	unknown function
									Zm00001d002462	Peroxisome biogenesis protein 6
									Zm00001d002463	60S ribosomal protein L3-1
									Zm00001d002465	Importin beta-like SAD2
20	U_AVE/HAE	QTL20	24GS	chr2.s_21894310	2	21894310	3.3652e-07	16.505	Zm00001d002760	Ethylene-responsive transcription factor ERF105
									Zm00001d002761	Ethylene-responsive transcription factor ERF105
21	U_AVE/HAE	QTL21	24GS	chr2.s_194431568	2	194431568	7.9891e-06	12.618	Zm00001d005972	unknown function
									Zm00001d005973	Serine carboxypeptidase-like 40
22	U_AVE/HAE	QTL22	24GS	chr2.s_238836703	2	238836703	4.8112e-06	14.303	Zm00001d007752	hAT transposon superfamily protein
23	U_AVE/HAE	QTL23	24GS	chr3.s_158100159	3	158100159	2.2279e-06	14.268	Zm00001d042266	eukaryotic initiation factor 3 gamma subunit family protein
									Zm00001d042267	Auxin response factor 10
24	U_AVE/HAE	QTL24	24GS	chr3.s_158250804	3	158250804	4.4154e-06	13.636	Zm00001d042268	Receptor-like protein kinase 5
25	U_AVE/HAE	QTL25	24GS	chr4.s_5912668	4	5912668	8.8577e-08	18.544	Zm00001d048809	zp22.1;zein protein 22.1: cDNA pZ22.1; SSR phi074
									Zm00001d048810	Kafirin PSKR2 Precursor [source:UniProtKB/Swiss-Prot;Acc:KAF2_SORBI]
									Zm00001d048812	az22z4;22kD alpha zein4: mRNA for 22kD zein; in z1c(zp22) cluster
									Zm00001d048813	Zein-alpha ZA1/M1
									Zm00001d048814	Dirigent protein 11
									Zm00001d048815	B3 domain-containing transcription factor NGA2
									Zm00001d048816	Kafirin PSKR2 Precursor [source:UniProtKB/Swiss-Prot;Acc:KAF2_SORBI]
									Zm00001d048817	zp3;zein protein3: encodes a 22 kD alpha zein
									Zm00001d048818	Kafirin PSKR2 Precursor [source:UniProtKB/Swiss-Prot;Acc:KAF2_SORBI]
26	U_AVE/HAE	QTL26	24GS	chr5.s_7403530	5	7403530	9.4069e-06	12.76	Zm00001d013260	unknown function
									Zm00001d013261	Cysteine protease 1
									Zm00001d013262	spo1;topoisomerase-like enzyme1: Homolog of SPO11; which generates double-stranded breaks along meiotic chromosomes
									Zm00001d013263	Expressed protein; protein
									Zm00001d013264	unknown function
									Zm00001d013265	Transcriptional adapter ADA2b
27	U_AVE/HAE	QTL27	24GS	chr5.s_10830169	5	10830169	5.356e-06	13.354	Zm00001d013417	Exportin-2
									Zm00001d013418	Mitogen-activated protein kinase kinase 9
									Zm00001d013419	RNA-binding (RRM/RBD/RNP motifs) family protein
28	U_AVE/HAE	QTL28	24GS	chr5.s_217541878	5	217541878	3.4127e-07	16.711	Zm00001d001745	unknown function
									Zm00001d018256	unknown function
									Zm00001d018257	unknown function
									Zm00001d018258	TRF-like 6
									Zm00001d018259	atg12;autophagy12: Mutants are phenotypically normal and fertile when grown under nutrient-rich conditions. However; when nitrogen-starved; seedling growth is severely arrested; and as the plants mature; they show enhanced leaf senescence and stunted ear development.
									Zm00001d018260	grf9;growth-regulating factor9: NCBI: growth-regulating factor 9-like
									Zm00001d018261	LRR receptor-like serine/threonine-protein kinase ERECTA
									Zm00001d018262	root-specific kinase 1
29	U_AVE/HAE	QTL29	24GS	chr6.s_101971361	6	101971361	1.503e-06	15.022	Zm00001d036817	10A19I.15
									Zm00001d036818	Polygalacturonase
30	U_AVE/HAE	QTL30	24GS	chr6.s_107403358	6	107403358	1.5212e-06	14.531	Zm00001d036959	Elongation factor gamma1
									Zm00001d036961	Putative ATPase%2C V1 complex%2C subunit B protein isoform 1%3B Putative ATPase%2C V1 complex%2C subunit B protein isoform 2%3B Vacuolar ATP synthase subunit B isoform 1
									Zm00001d036962	Transmembrane 9 superfamily member 7
31	U_AVE/HAE	QTL31	24GS	chr6.s_162598699	6	162598699	1.0173e-07	18.202	Zm00001d038684	hydroxyproline-rich glycoprotein family protein
									Zm00001d038685	Probable magnesium transporter NIPA6
									Zm00001d038686	unknown function
									Zm00001d038687	Beta-arabinofuranosyltransferase RAY1
									Zm00001d038688	rop6;Rho-related protein6:
									Zm00001d038689	Proline iminopeptidase
									Zm00001d038690	CBL-interacting serine/threonine-protein kinase 18
									Zm00001d038691	Tubby-like F-box protein 7
									Zm00001d038692	Unknow protein
									Zm00001d038693	Dof zinc finger protein DOF1.5
32	U_AVE/HAE	QTL32	24GS	chr7.s_3331311	7	3331311	9.0044e-06	13.179	Zm00001d018730	RNA-binding protein 1
									Zm00001d018731	AP2-like ethylene-responsive transcription factor ANT
									Zm00001d018732	Chaperone DnaJ-domain superfamily protein
									Zm00001d018733	Folylpolyglutamate synthase
									Zm00001d001079	unknown function
33	U_AVE/HAE	QTL33	24GS	chr7.s_171919672	7	171919672	1.4916e-06	14.793
34	U_AVE/HAE	QTL34	24GS	chr8.s_140808505	8	140808505	1.1381e-07	18.474	Zm00001d011152	40S ribosomal protein S4-3
35	U_AVE/HAE	QTL35	24GS	chr8.s_153516982	8	153516982	2.0624e-06	19.247	Zm00001d011522	protein; Ribosomal protein-like
									Zm00001d011523	Pentatricopeptide repeat-containing protein
									Zm00001d011524	unknown function
									Zm00001d011525	Mitogen-activated protein kinase 20
									Zm00001d011526	pfkB-like carbohydrate kinase family protein
									Zm00001d011527	Probable WRKY transcription factor 71
36	U_AVE/HAE	QTL36	24GS	chr8.s_175268916	8	175268916	1.035e-07	18.572	Zm00001d012476	GDSL esterase/lipase
									Zm00001d012477	Laccase-13
									Zm00001d012478	unknown function
									Zm00001d012479	unknown function
									Zm00001d012480	unknown function
37	U_AVE/HAE	QTL37	24GS	chr9.s_14254792	9	14254792	1.2652e-06	15.659	Zm00001d045144	tha5;thylakoid assembly5: Required for thylakoid protein targeting via the cpSec pathway. SecE homolog. (A. Barkan; 2015)
									Zm00001d027058	unknown function
									Zm00001d045145	2-oxoglutarate (2OG) and Fe(II)-dependent oxygenase superfamily protein
									Zm00001d045146	Hydroxyproline O-galactosyltransferase HPGT3
									Zm00001d045147	Probable pre-mRNA-splicing factor ATP-dependent RNA helicase DEAH4
									Zm00001d045148	sudh8;succinate dehydrogenase8:
38	U_AVE/HAE	QTL38	24GS	chr9.s_20238262	9	20238262	4.2105e-06	13.223	Zm00001d045380	unknown function
									Zm00001d045381	DNA-repair protein XRCC1
									Zm00001d045382	PRP38 family protein
									ENSRNA049477080	unknown function
									ENSRNA049477082	unknown function
									ENSRNA049477087	unknown function
									Zm00001d045383	dxs3;deoxy xylulose synthase3:
									Zm00001d045384	Superoxide dismutase [Fe] 3 chloroplastic
									Zm00001d045385	unknown function
									Zm00001d045386	Ethylene-responsive transcription factor RAP2-2
39	U_AVE/HAE	QTL39	24GS	chr9.s_141293498	9	141293498	1.0474e-07	20.625	Zm00001d047763	CDP-diacylglycerol--glycerol-3-phosphate 3-phosphatidyltransferase
									Zm00001d027194	unknown function
									Zm00001d047764	Expressed protein; protein
40	U_AVE/HAE	QTL40	24GS	chr10.s_2234305	10	2234305	9.1317e-08	18.246	Zm00001d023284	Putative MYB DNA-binding domain superfamily protein
									Zm00001d023285	unknown function
									Zm00001d023286	Mini zinc finger protein 3
									Zm00001d023287	Putative MYB DNA-binding domain superfamily protein
									Zm00001d023288	unknown function
									Zm00001d023289	ZHD14 ZF-HD type transcription factor
									Zm00001d023290	php20075a(gast); : NCBI: GAST1 protein
									Zm00001d023291	Secondary cell wall glycosyltransferase family 47
									Zm00001d023292	Trigger factor-like protein TIG Chloroplastic
									ENSRNA049473008	unknown function
									Zm00001d023293	40S ribosomal protein S16
									Zm00001d023294	NAC transcription factor 29
									Zm00001d023295	Protein REVEILLE 8
									Zm00001d023296	Ferredoxin--NADP reductase leaf isozyme 1 chloroplastic
41	U_AVE/HAE	QTL41	24GS	chr10.s_55151990	10	55151990	9.5337e-08	18.586	Zm00001d024198	GDU1
42	U_AVE/HAE	QTL42	24GS	chr10.s_142429235	10	142429235	7.4819e-07	16.074	Zm00001d026267	stk4;serine-threonine kinase4: Expression responds to available phosphate; and its expression up-regulated under phosphate starvation.
									Zm00001d023189	unknown function
									Zm00001d026268	Transferase
									Zm00001d026269	Probable protein phosphatase 2C 9
									Zm00001d026270	RING/FYVE/PHD zinc finger superfamily protein
43	U_AVE/HAE	QTL43	24GS	chr10.s_145960795	10	145960795	3.8578e-06	14.138	ENSRNA049451374	unknown function
									Zm00001d026443	unknown function
									Zm00001d026444	unknown function
									Zm00001d026445	E3 ubiquitin-protein ligase MBR2
									Zm00001d026446	E3 ubiquitin-protein ligase MBR2
									Zm00001d026447	Dehydration responsive element binding protein%3B Putative AP2/EREBP transcription factor superfamily protein
44	U1/HAE	QTL44	24GS	chr4.s_189381161	4	189381161	9.1331e-06	12.718
45	U1/HAE	QTL45	24GS	chr6.s_80708370	6	80708370	1.0765e-06	15.037	Zm00001d036262	Protein kinase superfamily protein
									Zm00001d036263	Putative wall-associated receptor protein kinase family protein
									Zm00001d036264	unknown function
46	U1/HAE	QTL46	24GS	chr6.s_80835735	6	80835735	5.8504e-07	15.877	Zm00001d001380	unknown function
47	U1/HAE	QTL47	24GS	chr10.s_125488921	10	125488921	4.3422e-06	13.14	Zm00001d025666	OSJNBa0089K21.8 protein
									Zm00001d025667	WPP domain-interacting protein 2
48	U2/HAE	QTL48	24GS	chr9.s_14255354	9	14255354	5.2109e-06	13.371	Zm00001d045144	tha5;thylakoid assembly5: Required for thylakoid protein targeting via the cpSec pathway. SecE homolog. (A. Barkan; 2015)
									Zm00001d027058	unknown function
									Zm00001d045145	2-oxoglutarate (2OG) and Fe(II)-dependent oxygenase superfamily protein
									Zm00001d045146	Hydroxyproline O-galactosyltransferase HPGT3
									Zm00001d045147	Probable pre-mRNA-splicing factor ATP-dependent RNA helicase DEAH4
									Zm00001d045148	sudh8;succinate dehydrogenase8:
49	U3/HAE	QTL49	24GS	chr1.s_42437347	1	42437347	5.6221e-06	12.883	Zm00001d028667	znf4;zinc finger protein4:
									Zm00001d028668	phosphoinositide binding
									Zm00001d028669	Kinesin-like protein KIN-5B
									Zm00001d028670	Photosynthetic NDH subunit of lumenal location 1 chloroplastic
									Zm00001d028671	ABC transporter B family member 6
50	U3/HAE	QTL50	24GS	chr1.s_68096032	1	68096032	5.6218e-06	12.815	Zm00001d029375	P-loop containing nucleoside triphosphate hydrolases superfamily protein
51	U3/HAE	QTL51	24GS	chr2.s_10628265	2	10628265	2.2827e-06	14.735	Zm00001d002338	UDP-N-acetylglucosamine diphosphorylase 2
									Zm00001d002339	40S ribosomal protein S11
									Zm00001d002340	Cell differentiation Rcd1-like protein
									Zm00001d002341	OSJNBa0070C17.17 protein; protein
									Zm00001d002342	Polygalacturonase QRT3
									Zm00001d002343	Zinc transporter 1
									Zm00001d002344	Vacuolar ATPase assembly integral membrane protein VMA21-like domain
									Zm00001d002345	Pentatricopeptide repeat-containing protein mitochondrial
									Zm00001d002346	cad1;cinnamyl alcohol dehydrogenase1: identification based on two EST/RFLP sequences that match in one TIGR contig and in the Cornsensus sequence for the overgo (EH Coe Dec 2006)
									Zm00001d002347	Bifunctional inhibitor/lipid-transfer protein/seed storage 2S albumin superfamily protein
									Zm00001d002348	Carbohydrate-binding X8 domain superfamily protein
									Zm00001d002349	ks3;kaurene synthase3: functionality inferred from expression data and sequence similarity (Song et al 2011; Nelissen et al 2012)
52	U3/HAE	QTL52	24GS	chr2.s_24958219	2	24958219	3.7447e-06	13.56	Zm00001d002862	casein kinase 1-like protein 2
									Zm00001d002863	Single-stranded nucleic acid binding R3H protein
									Zm00001d002864	Probable polyol transporter 4
									Zm00001d002865	Transducin/WD40 repeat-like superfamily protein
53	U3/HAE	QTL53	24GS	chr3.s_158100159	3	158100159	4.0871e-06	13.423	Zm00001d042266	eukaryotic initiation factor 3 gamma subunit family protein
									Zm00001d042267	Auxin response factor 10
54	U3/HAE	QTL54	24GS	chr4.s_5912668	4	5912668	5.1919e-06	13.372	Zm00001d048809	zp22.1;zein protein 22.1: cDNA pZ22.1; SSR phi074
									Zm00001d048810	Kafirin PSKR2 Precursor [source:UniProtKB/Swiss-Prot;Acc:KAF2_SORBI]
									Zm00001d048812	az22z4;22kD alpha zein4: mRNA for 22kD zein; in z1c(zp22) cluster
									Zm00001d048813	Zein-alpha ZA1/M1
									Zm00001d048814	Dirigent protein 11
									Zm00001d048815	B3 domain-containing transcription factor NGA2
									Zm00001d048816	Kafirin PSKR2 Precursor [source:UniProtKB/Swiss-Prot;Acc:KAF2_SORBI]
									Zm00001d048817	zp3;zein protein3: encodes a 22 kD alpha zein
									Zm00001d048818	Kafirin PSKR2 Precursor [source:UniProtKB/Swiss-Prot;Acc:KAF2_SORBI]
55	U3/HAE	QTL55	24GS	chr6.s_114526794	6	114526794	4.0731e-06	13.246	Zm00001d037162	unknown function
									Zm00001d037163	Transmembrane emp24 domain-containing protein p24delta4
56	U3/HAE	QTL56	24GS	chr6.s_162598699	6	162598699	5.9888e-06	12.768	Zm00001d038684	hydroxyproline-rich glycoprotein family protein
									Zm00001d038685	Probable magnesium transporter NIPA6
									Zm00001d038686	unknown function
									Zm00001d038687	Beta-arabinofuranosyltransferase RAY1
									Zm00001d038688	rop6;Rho-related protein6:
									Zm00001d038689	Proline iminopeptidase
									Zm00001d038690	CBL-interacting serine/threonine-protein kinase 18
									Zm00001d038691	Tubby-like F-box protein 7
									Zm00001d038692	Unknow protein
									Zm00001d038693	Dof zinc finger protein DOF1.5
57	U3/HAE	QTL57	24GS	chr8.s_61316539	8	61316539	6.7365e-06	14.73	Zm00001d008036	unknown function
58	U3/HAE	QTL58	24GS	chr8.s_140808505	8	140808505	8.4903e-06	13.156	Zm00001d011152	40S ribosomal protein S4-3
59	U3/HAE	QTL59	24GS	chr8.s_153525063	8	153525063	5.6218e-06	12.815	Zm00001d011522	protein; Ribosomal protein-like
									Zm00001d011523	Pentatricopeptide repeat-containing protein
									Zm00001d011524	unknown function
									Zm00001d011525	Mitogen-activated protein kinase 20
									Zm00001d011526	pfkB-like carbohydrate kinase family protein
									Zm00001d011527	Probable WRKY transcription factor 71
60	U3/HAE	QTL60	24GS	chr8.s_175268916	8	175268916	5.5872e-06	13.136	Zm00001d012476	GDSL esterase/lipase
									Zm00001d012477	Laccase-13
									Zm00001d012478	unknown function
									Zm00001d012479	unknown function
									Zm00001d012480	unknown function
61	U3/HAE	QTL61	24GS	chr9.s_141293498	9	141293498	6.0727e-06	14.728	Zm00001d047763	CDP-diacylglycerol--glycerol-3-phosphate 3-phosphatidyltransferase
									Zm00001d027194	unknown function
									Zm00001d047764	Expressed protein; protein
62	U3/HAE	QTL62	24GS	chr10.s_2234305	10	2234305	5.6218e-06	12.815	Zm00001d023284	Putative MYB DNA-binding domain superfamily protein
									Zm00001d023285	unknown function
									Zm00001d023286	Mini zinc finger protein 3
									Zm00001d023287	Putative MYB DNA-binding domain superfamily protein
									Zm00001d023288	unknown function
									Zm00001d023289	ZHD14 ZF-HD type transcription factor
									Zm00001d023290	php20075a(gast); : NCBI: GAST1 protein
									Zm00001d023291	Secondary cell wall glycosyltransferase family 47
									Zm00001d023292	Trigger factor-like protein TIG Chloroplastic
									ENSRNA049473008	unknown function
									Zm00001d023293	40S ribosomal protein S16
									Zm00001d023294	NAC transcription factor 29
									Zm00001d023295	Protein REVEILLE 8
									Zm00001d023296	Ferredoxin--NADP reductase leaf isozyme 1 chloroplastic
63	U3/HAE	QTL63	24GS	chr10.s_55151990	10	55151990	6.1461e-06	13.025	Zm00001d024198	GDU1
64	U4/HAE	QTL64	24GS	chr1.s_42437347	1	42437347	3.0037e-06	14.328	Zm00001d028667	znf4;zinc finger protein4:
									Zm00001d028668	phosphoinositide binding
									Zm00001d028669	Kinesin-like protein KIN-5B
									Zm00001d028670	Photosynthetic NDH subunit of lumenal location 1 chloroplastic
									Zm00001d028671	ABC transporter B family member 6
65	U4/HAE	QTL65	24GS	chr1.s_68096032	1	68096032	3.0193e-06	13.889	Zm00001d029375	P-loop containing nucleoside triphosphate hydrolases superfamily protein
66	U4/HAE	QTL66	24GS	chr1.s_182705492	1	182705492	6.896e-06	13.054	Zm00001d031223	Beta-glucuronosyltransferase GlcAT14B
									Zm00001d031224	unknown function
									Zm00001d031225	unknown function
									Zm00001d031226	unknown function
									Zm00001d031227	Protein yippee-like
									Zm00001d031228	unknown function
67	U4/HAE	QTL67	24GS	chr1.s_301473230	1	301473230	1.0444e-06	16.067	Zm00001d034755	Translocase of chloroplast 159 chloroplastic
									Zm00001d034756	unknown function
									Zm00001d034757	Electron transfer flavoprotein subunit alpha mitochondrial
									Zm00001d034758	Acyl-CoA binding protein
									Zm00001d034759	Galactose oxidase/kelch repeat superfamily protein
									Zm00001d034760	fdx3;ferredoxin3: ubiquitous; cDNA clone; gene specific probe; amino acid sequence; SSR umc1064; pFD3
									Zm00001d034761	Actin-7
68	U4/HAE	QTL68	24GS	chr1.s_305584472	1	305584472	7.9689e-07	15.896	Zm00001d034917	GDSL esterase/lipase EXL3
									Zm00001d034918	ABC transporter G family member 3
									Zm00001d034919	RuBisCO large subunit-binding protein subunit alpha
69	U4/HAE	QTL69	24GS	chr2.s_10578545	2	10578545	8.7377e-06	12.515	Zm00001d002336	Exosome complex component RRP45B
									Zm00001d002338	UDP-N-acetylglucosamine diphosphorylase 2
									Zm00001d002339	40S ribosomal protein S11
									Zm00001d002340	Cell differentiation Rcd1-like protein
									Zm00001d002341	OSJNBa0070C17.17 protein; protein
									Zm00001d002342	Polygalacturonase QRT3
70	U4/HAE	QTL70	24GS	chr2.s_21894406	2	21894406	9.777e-06	12.371	Zm00001d002760	Ethylene-responsive transcription factor ERF105
									Zm00001d002761	Ethylene-responsive transcription factor ERF105
71	U4/HAE	QTL71	24GS	chr4.s_5912668	4	5912668	2.9946e-06	14.007	Zm00001d048809	zp22.1;zein protein 22.1: cDNA pZ22.1; SSR phi074
									Zm00001d048810	Kafirin PSKR2 Precursor [source:UniProtKB/Swiss-Prot;Acc:KAF2_SORBI]
									Zm00001d048812	az22z4;22kD alpha zein4: mRNA for 22kD zein; in z1c(zp22) cluster
									Zm00001d048813	Zein-alpha ZA1/M1
									Zm00001d048814	Dirigent protein 11
									Zm00001d048815	B3 domain-containing transcription factor NGA2
									Zm00001d048816	Kafirin PSKR2 Precursor [source:UniProtKB/Swiss-Prot;Acc:KAF2_SORBI]
									Zm00001d048817	zp3;zein protein3: encodes a 22 kD alpha zein
									Zm00001d048818	Kafirin PSKR2 Precursor [source:UniProtKB/Swiss-Prot;Acc:KAF2_SORBI]
72	U4/HAE	QTL72	24GS	chr5.s_10830169	5	10830169	4.3068e-06	13.858	Zm00001d013417	Exportin-2
									Zm00001d013418	Mitogen-activated protein kinase kinase 9
									Zm00001d013419	RNA-binding (RRM/RBD/RNP motifs) family protein
73	U4/HAE	QTL73	24GS	chr5.s_217543432	5	217543432	8.1495e-07	15.799	Zm00001d001745	unknown function
									Zm00001d018256	unknown function
									Zm00001d018257	unknown function
									Zm00001d018258	TRF-like 6
									Zm00001d018259	atg12;autophagy12: Mutants are phenotypically normal and fertile when grown under nutrient-rich conditions. However; when nitrogen-starved; seedling growth is severely arrested; and as the plants mature; they show enhanced leaf senescence and stunted ear development.
									Zm00001d018260	grf9;growth-regulating factor9: NCBI: growth-regulating factor 9-like
									Zm00001d018261	LRR receptor-like serine/threonine-protein kinase ERECTA
									Zm00001d018262	root-specific kinase 1
74	U4/HAE	QTL74	24GS	chr6.s_101971361	6	101971361	1.8944e-06	15.067	Zm00001d036817	10A19I.15
									Zm00001d036818	Polygalacturonase
75	U4/HAE	QTL75	24GS	chr6.s_162598699	6	162598699	3.3065e-06	13.856	Zm00001d038684	hydroxyproline-rich glycoprotein family protein
									Zm00001d038685	Probable magnesium transporter NIPA6
									Zm00001d038686	unknown function
									Zm00001d038687	Beta-arabinofuranosyltransferase RAY1
									Zm00001d038688	rop6;Rho-related protein6:
									Zm00001d038689	Proline iminopeptidase
									Zm00001d038690	CBL-interacting serine/threonine-protein kinase 18
									Zm00001d038691	Tubby-like F-box protein 7
									Zm00001d038692	Unknow protein
									Zm00001d038693	Dof zinc finger protein DOF1.5
76	U4/HAE	QTL76	24GS	chr8.s_140808505	8	140808505	3.4934e-06	14.035	Zm00001d011152	40S ribosomal protein S4-3
77	U4/HAE	QTL77	24GS	chr8.s_153525063	8	153525063	3.0193e-06	13.889	Zm00001d011522	protein; Ribosomal protein-like
									Zm00001d011523	Pentatricopeptide repeat-containing protein
									Zm00001d011524	unknown function
									Zm00001d011525	Mitogen-activated protein kinase 20
									Zm00001d011526	pfkB-like carbohydrate kinase family protein
									Zm00001d011527	Probable WRKY transcription factor 71
78	U4/HAE	QTL78	24GS	chr8.s_175268916	8	175268916	3.3009e-06	14.544	Zm00001d012476	GDSL esterase/lipase
									Zm00001d012477	Laccase-13
									Zm00001d012478	unknown function
									Zm00001d012479	unknown function
									Zm00001d012480	unknown function
79	U4/HAE	QTL79	24GS	chr9.s_14255354	9	14255354	5.0775e-06	13.539	Zm00001d045144	tha5;thylakoid assembly5: Required for thylakoid protein targeting via the cpSec pathway. SecE homolog. (A. Barkan; 2015)
									Zm00001d027058	unknown function
									Zm00001d045145	2-oxoglutarate (2OG) and Fe(II)-dependent oxygenase superfamily protein
									Zm00001d045146	Hydroxyproline O-galactosyltransferase HPGT3
									Zm00001d045147	Probable pre-mRNA-splicing factor ATP-dependent RNA helicase DEAH4
									Zm00001d045148	sudh8;succinate dehydrogenase8:
80	U4/HAE	QTL80	24GS	chr9.s_141293498	9	141293498	3.6646e-06	15.623	Zm00001d047763	CDP-diacylglycerol--glycerol-3-phosphate 3-phosphatidyltransferase
									Zm00001d027194	unknown function
									Zm00001d047764	Expressed protein; protein
81	U4/HAE	QTL81	24GS	chr10.s_2234305	10	2234305	3.0193e-06	13.889	Zm00001d023284	Putative MYB DNA-binding domain superfamily protein
									Zm00001d023285	unknown function
									Zm00001d023286	Mini zinc finger protein 3
									Zm00001d023287	Putative MYB DNA-binding domain superfamily protein
									Zm00001d023288	unknown function
									Zm00001d023289	ZHD14 ZF-HD type transcription factor
									Zm00001d023290	php20075a(gast); : NCBI: GAST1 protein
									Zm00001d023291	Secondary cell wall glycosyltransferase family 47
									Zm00001d023292	Trigger factor-like protein TIG Chloroplastic
									ENSRNA049473008	unknown function
									Zm00001d023293	40S ribosomal protein S16
									Zm00001d023294	NAC transcription factor 29
									Zm00001d023295	Protein REVEILLE 8
									Zm00001d023296	Ferredoxin--NADP reductase leaf isozyme 1 chloroplastic
82	U4/HAE	QTL82	24GS	chr10.s_55151990	10	55151990	3.1346e-06	14.18	Zm00001d024198	GDU1
83	U5/HAE	QTL83	24GS	chr1.s_42437347	1	42437347	7.5961e-07	16.235	Zm00001d028667	znf4;zinc finger protein4:
									Zm00001d028668	phosphoinositide binding
									Zm00001d028669	Kinesin-like protein KIN-5B
									Zm00001d028670	Photosynthetic NDH subunit of lumenal location 1 chloroplastic
									Zm00001d028671	ABC transporter B family member 6
84	U5/HAE	QTL84	24GS	chr1.s_68096032	1	68096032	7.5548e-07	16.234	Zm00001d029375	P-loop containing nucleoside triphosphate hydrolases superfamily protein
85	U5/HAE	QTL85	24GS	chr2.s_13294584	2	13294584	5.3487e-07	20.169	Zm00001d002458	Gamma-soluble NSF attachment protein
									ENSRNA049444131	unknown function
									Zm00001d002459	unknown function
									Zm00001d002461	unknown function
									Zm00001d002462	Peroxisome biogenesis protein 6
									Zm00001d002463	60S ribosomal protein L3-1
									Zm00001d002465	Importin beta-like SAD2
86	U5/HAE	QTL86	24GS	chr2.s_21894406	2	21894406	9.9865e-07	15.85	Zm00001d002760	Ethylene-responsive transcription factor ERF105
									Zm00001d002761	Ethylene-responsive transcription factor ERF105
87	U5/HAE	QTL87	24GS	chr2.s_238836834	2	238836834	3.988e-07	17.12	Zm00001d007752	hAT transposon superfamily protein
88	U5/HAE	QTL88	24GS	chr3.s_181071422	3	181071422	1.1013e-06	16.351	Zm00001d042814	Cytochrome P450 86A1
									Zm00001d042817	UDP-glucuronate:xylan alpha-glucuronosyltransferase 2
									Zm00001d042818	unknown function
									Zm00001d042819	unknown function
89	U5/HAE	QTL89	24GS	chr4.s_5912668	4	5912668	7.3404e-07	16.427	Zm00001d048809	zp22.1;zein protein 22.1: cDNA pZ22.1; SSR phi074
									Zm00001d048810	Kafirin PSKR2 Precursor [source:UniProtKB/Swiss-Prot;Acc:KAF2_SORBI]
									Zm00001d048812	az22z4;22kD alpha zein4: mRNA for 22kD zein; in z1c(zp22) cluster
									Zm00001d048813	Zein-alpha ZA1/M1
									Zm00001d048814	Dirigent protein 11
									Zm00001d048815	B3 domain-containing transcription factor NGA2
									Zm00001d048816	Kafirin PSKR2 Precursor [source:UniProtKB/Swiss-Prot;Acc:KAF2_SORBI]
									Zm00001d048817	zp3;zein protein3: encodes a 22 kD alpha zein
									Zm00001d048818	Kafirin PSKR2 Precursor [source:UniProtKB/Swiss-Prot;Acc:KAF2_SORBI]
90	U5/HAE	QTL90	24GS	chr4.s_23419321	4	23419321	2.0792e-06	16.406	Zm00001d049257	unknown function
									Zm00001d049258	Putative ARM repeat-containing protein containing family protein
									Zm00001d049259	Long chain base biosynthesis protein 2a
91	U5/HAE	QTL91	24GS	chr5.s_137792542	5	137792542	6.1717e-06	13.922	Zm00001d015992	unknown function
92	U5/HAE	QTL92	24GS	chr6.s_101971361	6	101971361	9.8341e-06	13.257	Zm00001d036817	10A19I.15
									Zm00001d036818	Polygalacturonase
93	U5/HAE	QTL93	24GS	chr6.s_107403358	6	107403358	9.6301e-06	12.79	Zm00001d036959	Elongation factor gamma1
									Zm00001d036961	Putative ATPase%2C V1 complex%2C subunit B protein isoform 1%3B Putative ATPase%2C V1 complex%2C subunit B protein isoform 2%3B Vacuolar ATP synthase subunit B isoform 1
									Zm00001d036962	Transmembrane 9 superfamily member 7
94	U5/HAE	QTL94	24GS	chr6.s_162598699	6	162598699	8.4338e-07	16.187	Zm00001d038684	hydroxyproline-rich glycoprotein family protein
									Zm00001d038685	Probable magnesium transporter NIPA6
									Zm00001d038686	unknown function
									Zm00001d038687	Beta-arabinofuranosyltransferase RAY1
									Zm00001d038688	rop6;Rho-related protein6:
									Zm00001d038689	Proline iminopeptidase
									Zm00001d038690	CBL-interacting serine/threonine-protein kinase 18
									Zm00001d038691	Tubby-like F-box protein 7
									Zm00001d038692	Unknow protein
									Zm00001d038693	Dof zinc finger protein DOF1.5
95	U5/HAE	QTL95	24GS	chr7.s_171919672	7	171919672	9.3297e-06	12.967
96	U5/HAE	QTL96	24GS	chr8.s_140808505	8	140808505	9.183e-07	16.689	Zm00001d011152	40S ribosomal protein S4-3
97	U5/HAE	QTL97	24GS	chr8.s_153516982	8	153516982	7.2419e-08	24.799	Zm00001d011522	protein; Ribosomal protein-like
									Zm00001d011523	Pentatricopeptide repeat-containing protein
									Zm00001d011524	unknown function
									Zm00001d011525	Mitogen-activated protein kinase 20
									Zm00001d011526	pfkB-like carbohydrate kinase family protein
									Zm00001d011527	Probable WRKY transcription factor 71
98	U5/HAE	QTL98	24GS	chr8.s_175268916	8	175268916	8.2454e-07	16.258	Zm00001d012476	GDSL esterase/lipase
									Zm00001d012477	Laccase-13
									Zm00001d012478	unknown function
									Zm00001d012479	unknown function
									Zm00001d012480	unknown function
99	U5/HAE	QTL99	24GS	chr9.s_141293498	9	141293498	6.8402e-07	18.462	Zm00001d047763	CDP-diacylglycerol--glycerol-3-phosphate 3-phosphatidyltransferase
									Zm00001d027194	unknown function
									Zm00001d047764	Expressed protein; protein
100	U5/HAE	QTL100	24GS	chr10.s_2234305	10	2234305	7.5548e-07	16.234	Zm00001d023284	Putative MYB DNA-binding domain superfamily protein
									Zm00001d023285	unknown function
									Zm00001d023286	Mini zinc finger protein 3
									Zm00001d023287	Putative MYB DNA-binding domain superfamily protein
									Zm00001d023288	unknown function
									Zm00001d023289	ZHD14 ZF-HD type transcription factor
									Zm00001d023290	php20075a(gast); : NCBI: GAST1 protein
									Zm00001d023291	Secondary cell wall glycosyltransferase family 47
									Zm00001d023292	Trigger factor-like protein TIG Chloroplastic
									ENSRNA049473008	unknown function
									Zm00001d023293	40S ribosomal protein S16
									Zm00001d023294	NAC transcription factor 29
									Zm00001d023295	Protein REVEILLE 8
									Zm00001d023296	Ferredoxin--NADP reductase leaf isozyme 1 chloroplastic
101	U5/HAE	QTL101	24GS	chr10.s_55151990	10	55151990	7.8672e-07	16.576	Zm00001d024198	GDU1
102	U5/HAE	QTL102	24GS	chr10.s_128646287	10	128646287	1.4079e-06	19.013	Zm00001d025757	Protein NLP8
									Zm00001d025759	unknown function
									Zm00001d025760	unknown function
									Zm00001d025761	NAD(P)-binding Rossmann-fold superfamily protein
									Zm00001d025762	unknown function
									Zm00001d025763	CBF1 interacting corepressor
103	PH	QTL103	24YY	chr1.s_290263031	1	290263031	8.9235e-06	9.551	Zm00001d034340	Patatin-like protein 6
									Zm00001d034341	Arv1-like protein
									Zm00001d034342	unknown function
									Zm00001d034343	Histidinol dehydrogenase chloroplastic
									Zm00001d034344	WPP domain-associated protein
									Zm00001d034345	Ferredoxin--NADP reductase root isozyme 1 chloroplastic
									Zm00001d034346	Accelerated cell death 11
									ENSRNA049470257	unknown function
									ENSRNA049470248	unknown function
104	EH	QTL104	24YY	chr5.s_219226879	5	219226879	9.6604e-06	8.529	Zm00001d018362	Protein TSS
									Zm00001d018363	Probable steroid-binding protein 3
									Zm00001d018364	Snf1-related kinase interacting protein SKI1
									Zm00001d018365	AUGMIN subunit 8
									Zm00001d018366	emb17;embryo defective17: in mutants; embryogenesis is arrested at or before transition stage; encodes plastid initiation factor 3
									Zm00001d018367	Spermidine hydroxycinnamoyl transferase
105	EH	QTL105	24YY	chr9.s_21879944	9	21879944	3.0134e-06	9.322	Zm00001d045430	ATP-dependent Clp protease proteolytic subunit
									Zm00001d045431	Enolase 1
106	HAE	QTL106	24YY	chr1.s_7879633	1	7879633	6.8792e-06	8.655	Zm00001d027539	gst11;glutathione transferase11:
									Zm00001d027540	gst12;glutathione S-transferase12: One of 12 Type I GSTs typed by sequence similarity
									Zm00001d027541	csu454(gst); :
									Zm00001d027542	gst10;glutathione transferase10:
									ENSRNA049437544	unknown function
									Zm00001d027543	unknown function
107	HAE	QTL107	24YY	chr4.s_7989575	4	7989575	4.8272e-06	10.72	Zm00001d026741	unknown function
									Zm00001d048919	Low temperature viability protein
									Zm00001d048920	unknown function
									Zm00001d048921	unknown function
									Zm00001d048922	unknown function
108	Zero	QTL108	24YY	chr10.s_65042044	10	65042044	2.4039e-06	9.578
109	U1	QTL109	24YY	chr7.s_157795932	7	157795932	5.0749e-06	8.319	Zm00001d021599	SKU5 similar 4
									Zm00001d021600	unknown function
									Zm00001d021601	unknown function
									Zm00001d021602	unknown function
110	U1	QTL110	24YY	chr9.s_124811556	9	124811556	8.2676e-06	8.14	Zm00001d047261	3beta-hydroxysteroid-dehydrogenase/decarboxylase isoform 2
									Zm00001d047262	Putative ribosomal protein S8 family protein
									Zm00001d047263	unknown function
									Zm00001d047264	unknown function
									Zm00001d047265	Transcription initiation factor TFIID subunit 9
									Zm00001d047266	Scarecrow-like protein 29
111	U2	QTL111	24YY	chr1.s_5817682	1	5817682	6.1175e-06	8.029	Zm00001d027460	DNA binding protein
									Zm00001d027461	DNA binding protein
									Zm00001d027462	fha1;FHA-transcription factor 1: Locus designated and assigned to a transcription factor family by the GRASSIUS project (Yilmaz et al 2009) ; which also provided the mappings to the B73_Reference Genome sequence v2 gene models.
112	U4	QTL112	24YY	chr1.s_50522209	1	50522209	5.4714e-06	9.154	Zm00001d028906	unknown function
									Zm00001d028907	FAD/NAD(P)-binding oxidoreductase family protein
113	U4	QTL113	24YY	chr9.s_141203581	9	141203581	2.2202e-06	9.48	Zm00001d047761	Two-component response regulator-like APRR3
									Zm00001d047762	Ypt/Rab-GAP domain of gyp1p superfamily protein
114	U4	QTL114	24YY	chr10.s_132198529	10	132198529	8.7334e-06	8.489	Zm00001d025871	Auxin response factor 16
									Zm00001d025872	senescence regulator
									Zm00001d025873	Low-molecular-weight cysteine-rich protein LCR70
									Zm00001d025874	unknown function
115	U5	QTL115	24YY	chr8.s_93913284	8	93913284	2.9202e-06	12.482	Zm00001d009996	unknown function
									Zm00001d009997	Probable beta-13-galactosyltransferase 12
116	U5	QTL116	24YY	chr9.s_22071479	9	22071479	7.1762e-06	11.031	Zm00001d045434	SNARE-interacting protein KEULE
117	B1	QTL117	24YY	chr1.s_17313959	1	17313959	9.5195e-06	8.991	Zm00001d027907	DUF936 family protein
									Zm00001d027908	Probable flavin-containing monooxygenase 1
118	B1	QTL118	24YY	chr5.s_170838263	5	170838263	2.4965e-06	9.415	Zm00001d016634	Probable magnesium transporter NIPA8
									Zm00001d016635	C2 domain protein
									Zm00001d016636	unknown function
119	B2	QTL119	24YY	chr2.s_60077138	2	60077138	4.6282e-06	9.331	Zm00001d003806	Protein LITTLE ZIPPER 3
									Zm00001d003807	late embryogenesis abundant protein-related / LEA protein-related
120	B3	QTL120	24YY	chr3.s_181427694	3	181427694	2.2898e-06	9.559	Zm00001d042830	Duplicated homeodomain-like superfamily protein
									Zm00001d042832	unknown function
									Zm00001d042833	Coronatine-insensitive protein 1
121	B5	QTL121	24YY	chr5.s_220724910	5	220724910	5.6456e-06	9.303	Zm00001d018432	SAP-like protein BP-73
122	U_AVE	QTL122	24YY	chr1.s_7879633	1	7879633	2.7452e-06	8.715	Zm00001d027539	gst11;glutathione transferase11:
									Zm00001d027540	gst12;glutathione S-transferase12: One of 12 Type I GSTs typed by sequence similarity
									Zm00001d027541	csu454(gst); :
									Zm00001d027542	gst10;glutathione transferase10:
									ENSRNA049437544	unknown function
									Zm00001d027543	unknown function
123	U_AVE/HAE	QTL123	24YY	chr3.s_13212524	3	13212524	3.3792e-06	8.962	Zm00001d039731	Transcription initiation factor TFIID subunit 4b
									Zm00001d039732	Staphylococcal-like nuclease CAN1
									Zm00001d039733	Histone H4
									Zm00001d039735	unknown function
124	U_AVE/HAE	QTL124	24YY	chr4.s_16064695	4	16064695	6.4124e-06	8.828	Zm00001d049100	Target of Myb protein 1
									Zm00001d049101	Probable ubiquitin-conjugating enzyme E2 25
125	U_AVE/HAE	QTL125	24YY	chr4.s_166712031	4	166712031	1.4016e-06	9.699	Zm00001d051685	ADP%2CATP carrier protein 2%2C mitochondrial
									Zm00001d051686	unknown function
									Zm00001d051687	Rho GDP-dissociation inhibitor 1
126	U_AVE/HAE	QTL126	24YY	chr4.s_188104979	4	188104979	9.2977e-06	8.125	Zm00001d052357	wrky16;WRKY-transcription factor 16: Locus designated and assigned to a transcription factor family by the GRASSIUS project (Yilmaz et al 2009) ; which also provided the mappings to the B73_Reference Genome sequence v2 gene models.
									Zm00001d052358	Putative WRKY DNA-binding domain superfamily protein
127	U_AVE/HAE	QTL127	24YY	chr5.s_6774451	5	6774451	3.353e-06	9.465	Zm00001d013223	Retrovirus-related Pol polyprotein LINE-1
									Zm00001d013224	Protein MOR1
									Zm00001d013225	TIP41-like family protein
									Zm00001d013226	cytochrome P450 family 81 subfamily D polypeptide 8
									Zm00001d013228	TIP41-like family protein
									Zm00001d013229	Cytochrome P450 CYP81A17
									Zm00001d013230	ben1;bentazon resistance1: recessive susceptibility to nicosulfuron (Accent) and mesotrione herbicidesDominant Ben1 resistant; with Ben2
									Zm00001d013231	cytochrome P450 family 81 subfamily D polypeptide 8
									Zm00001d013232	Transcription factor bHLH113
128	U_AVE/HAE	QTL128	24YY	chr5.s_10478588	5	10478588	4.3067e-06	9.181	Zm00001d013400	Probable protein kinase
									Zm00001d013402	phyA2;phytochromeA2: red/far red light signal receptor; minor phytochrome A trancript in dark grown seedling leaf blade; sheath; mesocotyl. See also phyA1; phyB1; phyB2; phyC1; phyC2
									Zm00001d013403	unknown function
									Zm00001d013404	unknown function
									Zm00001d013405	Protein kinase superfamily protein
									Zm00001d013406	alpha/beta-Hydrolases superfamily protein
									Zm00001d013407	unknown function
129	U_AVE/HAE	QTL129	24YY	chr8.s_179966935	8	179966935	5.1278e-06	10.093
130	U1/HAE	QTL130	24YY	chr1.s_6786203	1	6786203	5.012e-06	9.553	Zm00001d027499	Acyl-activating enzyme 11
									Zm00001d027500	Flower-specific gamma-thionin
									Zm00001d027501	TATA-box-binding protein 2
									Zm00001d027502	Adenylate kinase 1 chloroplastic
									Zm00001d027503	Calcium-binding EF hand family protein
131	U1/HAE	QTL131	24YY	chr1.s_77126619	1	77126619	3.9476e-06	10.48	Zm00001d029574	cytochrome P450 family 96 subfamily A polypeptide 1
									Zm00001d029575	Protein transport protein SEC31 homolog B
									Zm00001d029576	PRKR interacting protein 1
132	U1/HAE	QTL132	24YY	chr1.s_120871445	1	120871445	8.3684e-06	10.559
133	U1/HAE	qU1	24YY	chr1.s_165467245	1	165467245	1.5091e-07	12.297
134	U1/HAE	QTL134	24YY	chr1.s_242397862	1	242397862	3.9025e-06	9.398	Zm00001d032903	Transcription repressor OFP12
									Zm00001d032904	unknown function
									Zm00001d032905	DWNN domain a CCHC-type zinc finger
135	U1/HAE	QTL135	24YY	chr1.s_276821836	1	276821836	1.1195e-07	13.766	Zm00001d033867	unknown function
									Zm00001d033869	emp4;empty pericarp4: mitochondrion pentatricopeptide repeat (PPR) protein involved in specific expression of mitochondrial transcripts; impaired differentiation of basal endosperm transfer cells
									Zm00001d033870	Transcription factor bHLH62
136	U1/HAE	QTL136	24YY	chr2.s_18371930	2	18371930	4.3212e-07	11.582
137	U1/HAE	QTL137	24YY	chr2.s_180919671	2	180919671	1.4014e-06	10.301	Zm00001d005621	NPL4-like protein 1
									Zm00001d005622	WRKY74-superfamily of TFs having WRKY and zinc finger domains
138	U1/HAE	QTL138	24YY	chr2.s_195682229	2	195682229	1.0453e-07	13.26	Zm00001d006029	unknown function
									Zm00001d006030	ENT domain containing protein
									Zm00001d006031	unknown function
									Zm00001d006032	unknown function
139	U1/HAE	QTL139	24YY	chr2.s_201280032	2	201280032	8.4826e-06	8.802	Zm00001d006193	cytochrome P450 family 78 subfamily A polypeptide 8
									Zm00001d006194	Mediator complex subunit 10 CG5057-PA
									Zm00001d006195	Homeobox-leucine zipper protein ATHB-12
									Zm00001d006196	30S ribosomal protein S31
									Zm00001d006197	Kinesin-like protein KIN-7G
140	U1/HAE	QTL140	24YY	chr3.s_10549012	3	10549012	4.9361e-06	8.942	Zm00001d039650	Cytochrome P450 734A1
141	U1/HAE	QTL141	24YY	chr3.s_12504313	3	12504313	9.1733e-06	8.372	Zm00001d039700	Transcription factor MYB86
142	U1/HAE	QTL142	24YY	chr4.s_57696069	4	57696069	1.9138e-06	10.574	Zm00001d049990	Clathrin assembly protein%3B Putative ENTH/ANTH/VHS superfamily protein
143	U1/HAE	QTL143	24YY	chr4.s_133353069	4	133353069	8.6902e-06	8.937	Zm00001d050955	Putative cytochrome P450 superfamily protein
144	U1/HAE	QTL144	24YY	chr4.s_166712031	4	166712031	6.6926e-06	8.621	Zm00001d051685	ADP%2CATP carrier protein 2%2C mitochondrial
									Zm00001d051686	unknown function
									Zm00001d051687	Rho GDP-dissociation inhibitor 1
145	U1/HAE	QTL145	24YY	chr4.s_192915162	4	192915162	4.0307e-06	10.536	Zm00001d052549	unknown function
									Zm00001d052551	Alpha carbonic anhydrase 1 chloroplastic
									Zm00001d052552	unknown function
									Zm00001d052553	40S ribosomal protein S14-3
									Zm00001d052554	Sphingosine kinase 1
									Zm00001d052555	Probable small nuclear ribonucleoprotein G
									Zm00001d052556	Signal recognition particle 54 kDa protein chloroplastic
146	U1/HAE	QTL146	24YY	chr4.s_200743577	4	200743577	6.5698e-07	10.615	Zm00001d052781	Two-component response regulator-like APRR9
									Zm00001d052782	unknown function
									Zm00001d052783	Proline-rich family protein
									Zm00001d052784	FAD/NAD(P)-binding oxidoreductase family protein
									Zm00001d052785	Plant UBX domain-containing protein 11
147	U1/HAE	QTL147	24YY	chr4.s_203132691	4	203132691	6.0189e-06	8.804	Zm00001d052871	WD-40 repeat-containing protein MSI5
									Zm00001d052872	Tubulin gamma-2 chain
									Zm00001d052873	SWIB complex BAF60b domain-containing protein
									Zm00001d052874	unknown function
									Zm00001d052875	Glycerophosphodiester phosphodiesterase GDPDL3
									Zm00001d052876	Protein NRT1/ PTR FAMILY 5.10
148	U1/HAE	QTL148	24YY	chr4.s_219373343	4	219373343	3.4249e-06	9.236	Zm00001d053196	Proline--tRNA ligase cytoplasmic
									Zm00001d053197	Nuclear speckle RNA-binding protein A
149	U1/HAE	QTL149	24YY	chr5.s_6093844	5	6093844	8.6544e-06	8.678	Zm00001d013181	Pentatricopeptide repeat-containing protein DWY1 chloroplastic
									Zm00001d013182	BTB/POZ domain-containing protein
									Zm00001d013183	unknown function
									Zm00001d013184	Thiol disulfide interchange protein txlA
									Zm00001d013185	Allene oxide synthase chloroplastic
									Zm00001d013186	clast3-related
									Zm00001d013187	Probable transcription factor KAN4
150	U1/HAE	QTL150	24YY	chr5.s_6644488	5	6644488	5.5991e-06	9.301	Zm00001d013209	transcriptional regulator of RNA polII SAGA subunit
									Zm00001d013210	unknown function
									Zm00001d013211	unknown function
									Zm00001d013212	Peroxidase 16
									Zm00001d013213	camphor resistance CrcB family protein
									Zm00001d013214	Putative serine esterase family protein
									Zm00001d013215	unknown function
									Zm00001d001499	unknown function
									Zm00001d013216	unknown function
									Zm00001d013217	Casein kinase II subunit alpha-2
									Zm00001d013218	Chaperone DnaJ-domain superfamily protein
151	U1/HAE	QTL151	24YY	chr5.s_6757775	5	6757775	5.9704e-06	8.78	Zm00001d013219	Arginine N-methyltransferase 2
									Zm00001d013220	Probable protein phosphatase 2C 48
									Zm00001d013221	SWIb domain-containing protein
									Zm00001d013222	Gibberellin-regulated protein 10
									Zm00001d013223	Retrovirus-related Pol polyprotein LINE-1
									Zm00001d013224	Protein MOR1
									Zm00001d013225	TIP41-like family protein
									Zm00001d013226	cytochrome P450 family 81 subfamily D polypeptide 8
									Zm00001d013228	TIP41-like family protein
									Zm00001d013229	Cytochrome P450 CYP81A17
									Zm00001d013230	ben1;bentazon resistance1: recessive susceptibility to nicosulfuron (Accent) and mesotrione herbicidesDominant Ben1 resistant; with Ben2
									Zm00001d013231	cytochrome P450 family 81 subfamily D polypeptide 8
									Zm00001d013232	Transcription factor bHLH113
152	U1/HAE	QTL152	24YY	chr5.s_118687337	5	118687337	7.4468e-06	8.863
153	U1/HAE	QTL153	24YY	chr6.s_151980623	6	151980623	2.5777e-06	10.325	Zm00001d038221	NAC domain containing protein 32
									Zm00001d038222	Probable magnesium transporter NIPA4
									Zm00001d038223	Bzip transcription factor-like; protein
									Zm00001d038224	F-box protein SKP2A
									Zm00001d038225	unknown function
									Zm00001d038226	sweet1b;sugars will eventually be exported transporter1b:
									Zm00001d038227	Putative NAC domain transcription factor superfamily protein isoform 1%3B Putative NAC domain transcription factor superfamily protein isoform 2
154	U1/HAE	QTL154	24YY	chr6.s_165724288	6	165724288	5.0567e-06	8.898	Zm00001d038845	Myosin family protein with Dil domain
									Zm00001d038846	Protein phosphatase 2C 16
									Zm00001d038847	Beta-galactosidase 17
155	U1/HAE	QTL155	24YY	chr7.s_127703203	7	127703203	3.3818e-06	11.046	Zm00001d020674	Probable potassium transporter 17
									Zm00001d020675	unknown function
									Zm00001d020677	unknown function
156	U1/HAE	qU2	24YY	chr7.s_148457037	7	148457037	6.3317e-08	12.733	Zm00001d021309	Transcription initiation factor IIB-2
									Zm00001d021310	Triosephosphate isomerase
									Zm00001d021311	AP-3 complex subunit mu
									Zm00001d021312	unknown function
									Zm00001d001244	unknown function
157	U1/HAE	QTL157	24YY	chr10.s_4209674	10	4209674	5.3977e-06	9.457	Zm00001d023367	Expressed protein; protein
									Zm00001d023368	TLC ATP/ADP transporter
									Zm00001d023369	unknown function
									Zm00001d023370	unknown function
									Zm00001d023371	saposin B domain-containing protein
									Zm00001d023372	Putative heavy metal transport/detoxification superfamily protein
									Zm00001d023373	U3 small nucleolar RNA-associated protein 25
158	U2/HAE	QTL158	24YY	chr2.s_6443078	2	6443078	7.6859e-06	9.062	Zm00001d002128	Shikimate kinase 1 chloroplastic
									Zm00001d002129	Protein kinase superfamily protein
									Zm00001d002130	unknown function
									Zm00001d002131	2-Sep
									Zm00001d002132	unknown function
									Zm00001d002133	unknown function
									Zm00001d002134	unknown function
									Zm00001d002135	FGGY family of carbohydrate kinase
159	U2/HAE	QTL159	24YY	chr2.s_178677855	2	178677855	4.8126e-06	8.948	Zm00001d005564	unknown function
									Zm00001d005566	Zinc finger%2C C2H2 type family protein
160	U2/HAE	QTL160	24YY	chr2.s_194055870	2	194055870	3.4068e-07	10.904	Zm00001d005961	unknown function
									Zm00001d005962	basic leucine-zipper 58
									Zm00001d005963	unknown function
									Zm00001d005964	Transcription factor bHLH76
									Zm00001d005965	unknown function
									Zm00001d005966	Phosphatidylinositol 4-kinase gamma 7
									Zm00001d005968	TatD related DNase
161	U2/HAE	QTL161	24YY	chr2.s_194857850	2	194857850	6.2018e-06	8.468	Zm00001d005986	Probable LRR receptor-like serine/threonine-protein kinase
									Zm00001d005989	unknown function
									Zm00001d005990	unknown function
									Zm00001d005991	unknown function
									Zm00001d005992	unknown function
162	U2/HAE	QTL162	24YY	chr2.s_195563453	2	195563453	3.2674e-06	8.994	Zm00001d006026	Lysine-specific demethylase JMJ30
									Zm00001d000997	unknown function
									Zm00001d006027	bZIP transcription factor family protein
									Zm00001d006028	Squamosa promoter-binding-like protein 15
163	U2/HAE	QTL163	24YY	chr3.s_177034272	3	177034272	4.3544e-06	8.968	Zm00001d042689	unknown function
									Zm00001d042690	Embryogenesis-associated protein EMB8
164	U2/HAE	QTL164	24YY	chr4.s_19776075	4	19776075	6.3403e-07	10.39	Zm00001d049187	pgd3;phosphogluconate dehydrogenase3: single copy cDNA; csu843; similar to alfalfa enzyme; pentose phosphate pathway
									Zm00001d049188	Bifunctional dihydrofolate reductase-thymidylate synthase
									Zm00001d049189	DC2 protein
									Zm00001d049190	mcm7;minichromosome maintenance7:
165	U2/HAE	QTL165	24YY	chr5.s_4404892	5	4404892	7.7954e-06	8.447	Zm00001d013074	Basic leucine zipper 25
									Zm00001d013075	Guanylate-binding family protein
									Zm00001d013076	60S ribosomal protein L4-1
									Zm00001d013077	Plant Tudor-like RNA-binding protein
									zma-MIR167c	unknown function
									ENSRNA049463715	unknown function
									Zm00001d013078	Bax inhibitor-1 family protein
									Zm00001d013079	Thioredoxin-like protein 1
									Zm00001d013080	Leucine-rich repeat extensin-like protein 6
									Zm00001d013081	ppr13;pentatricopeptide repeat13:
166	U2/HAE	QTL166	24YY	chr5.s_12807135	5	12807135	7.3042e-06	8.267	Zm00001d013495	Cell division cycle protein cdt2
									Zm00001d013496	Alkaline phytoceramidase (aPHC)
									Zm00001d013497	Zinc finger CCCH domain-containing protein 30
									Zm00001d013498	Protein yippee-like
167	U2/HAE	QTL167	24YY	chr7.s_98833195	7	98833195	4.112e-06	9.026	Zm00001d020198	Transcription repressor OFP14
									Zm00001d020199	AT4G21680 (E=2e-029) | proton-dependent oligopeptide transport (POT) family protein
									Zm00001d020201	60S ribosomal protein L35a-2
168	U2/HAE	QTL168	24YY	chr9.s_106476574	9	106476574	1.1478e-06	10.809	Zm00001d046799	unknown function
									Zm00001d046800	Putative serine peptidase S28 family protein
									Zm00001d046801	Putative serine peptidase S28 family protein
									Zm00001d046802	Serine/threonine-protein kinase
									Zm00001d046803	Protein POLAR LOCALIZATION DURING ASYMMETRIC DIVISION AND REDISTRIBUTION
									ENSRNA049450785	unknown function
									Zm00001d046804	unknown function
169	U2/HAE	QTL169	24YY	chr10.s_123324640	10	123324640	3.4875e-06	8.916	Zm00001d025586	Galactose mutarotase-like superfamily protein
									Zm00001d025587	unknown function
									Zm00001d025588	pme1;pectin methylesterase1: pollen; cDNA and genomic sequences
									Zm00001d025589	Transcription factor HY5-like
									Zm00001d025590	ABC transporter B family member 19
170	U3/HAE	QTL170	24YY	chr3.s_13212524	3	13212524	5.3954e-06	8.599	Zm00001d039731	Transcription initiation factor TFIID subunit 4b
									Zm00001d039732	Staphylococcal-like nuclease CAN1
									Zm00001d039733	Histone H4
									Zm00001d039735	unknown function
171	U3/HAE	QTL171	24YY	chr3.s_31837344	3	31837344	9.5748e-06	9.601	Zm00001d040202	SNF7 family protein
									Zm00001d040203	Protein CHROMATIN REMODELING 8
172	U3/HAE	QTL172	24YY	chr3.s_37581596	3	37581596	2.3476e-06	10.118	Zm00001d040313	DnaK family protein
									Zm00001d000511	unknown function
									Zm00001d040314	Transcription factor Pur-alpha 1
173	U3/HAE	QTL173	24YY	chr5.s_6757793	5	6757793	5.0427e-07	10.624	Zm00001d013219	Arginine N-methyltransferase 2
									Zm00001d013220	Probable protein phosphatase 2C 48
									Zm00001d013221	SWIb domain-containing protein
									Zm00001d013222	Gibberellin-regulated protein 10
									Zm00001d013223	Retrovirus-related Pol polyprotein LINE-1
									Zm00001d013224	Protein MOR1
									Zm00001d013225	TIP41-like family protein
									Zm00001d013226	cytochrome P450 family 81 subfamily D polypeptide 8
									Zm00001d013228	TIP41-like family protein
									Zm00001d013229	Cytochrome P450 CYP81A17
									Zm00001d013230	ben1;bentazon resistance1: recessive susceptibility to nicosulfuron (Accent) and mesotrione herbicidesDominant Ben1 resistant; with Ben2
									Zm00001d013231	cytochrome P450 family 81 subfamily D polypeptide 8
									Zm00001d013232	Transcription factor bHLH113
174	U3/HAE	QTL174	24YY	chr6.s_156313446	6	156313446	4.0945e-06	9.096	Zm00001d038393	Putative SAC3/GANP family protein
									Zm00001d038394	Receptor-like kinase LIP2
									Zm00001d038395	IQ-domain 3
									Zm00001d038396	Putative PWWP domain family protein
									Zm00001d038397	nfy2;NF-YB homolog: single PCR-isolated sequence with strong homology to CCAAT-box binding protein subunit
									Zm00001d038400	Putative nucleoside phosphatase GDA1/CD39 family protein
175	U3/HAE	QTL175	24YY	chr9.s_13846212	9	13846212	8.8868e-06	8.798	Zm00001d045133	ERAD-associated E3 ubiquitin-protein ligase HRD1A
									Zm00001d045134	unknown function
									Zm00001d045135	Probable 2-oxoglutarate-dependent dioxygenase AOP1
176	U3/HAE	QTL176	24YY	chr9.s_109468196	9	109468196	8.9694e-06	8.906	Zm00001d046896	unknown function
									Zm00001d046897	unknown function
									Zm00001d046898	dps1;dihydrodipicolinate synthase1: cDNA complements E. coli mutant (AT997dapA-) blocked in DHPS (aka dhp1)
177	U3/HAE	QTL177	24YY	chr10.s_1457733	10	1457733	5.4585e-06	9.751	Zm00001d023246	Regulatory protein NPR5
									Zm00001d023247	Scarecrow-like protein 3
									Zm00001d023248	Scarecrow-like protein 3
									Zm00001d023249	unknown function
									Zm00001d023250	unknown function
									Zm00001d023251	unknown function
									Zm00001d023037	unknown function
									Zm00001d023252	unknown function
									Zm00001d023253	L-type lectin-domain containing receptor kinase IX.1
									Zm00001d023254	OSJNBb0026E15.9 protein; protein
									Zm00001d023256	Glucose-1-phosphate adenylyltransferase small subunit chloroplastic
									Zm00001d023257	OSJNBb0026E15.9 protein; protein
									Zm00001d023258	Calcium-transporting ATPase 4 plasma membrane-type
									Zm00001d023259	Glycoprotein
									Zm00001d023260	RNA-binding (RRM/RBD/RNP motifs) family protein
178	U4/HAE	QTL178	24YY	chr10.s_132198526	10	132198526	1.7942e-06	10.175	Zm00001d025871	Auxin response factor 16
									Zm00001d025872	senescence regulator
									Zm00001d025873	Low-molecular-weight cysteine-rich protein LCR70
									Zm00001d025874	unknown function
179	PH	QTL179	BLUP	chr5.s_219226879	5	219226879	1.8001e-06	8.499	Zm00001d018362	Protein TSS
									Zm00001d018363	Probable steroid-binding protein 3
									Zm00001d018364	Snf1-related kinase interacting protein SKI1
									Zm00001d018365	AUGMIN subunit 8
									Zm00001d018366	emb17;embryo defective17: in mutants; embryogenesis is arrested at or before transition stage; encodes plastid initiation factor 3
									Zm00001d018367	Spermidine hydroxycinnamoyl transferase
180	PH	QTL180	BLUP	chr6.s_27097583	6	27097583	8.9736e-06	8.246	Zm00001d035457	Trihelix transcription factor GT-3b
181	PH	QTL181	BLUP	chr7.s_874468	7	874468	5.0167e-06	7.553	Zm00001d018609	myosin heavy chain-related
									Zm00001d018610	unknown function
									Zm00001d018611	18-cineole synthase 1 chloroplastic
									Zm00001d018613	La-related protein 6C
									Zm00001d018614	Glutamate receptor 3.4
182	PH	QTL182	BLUP	chr7.s_136726801	7	136726801	8.7071e-06	8.421	Zm00001d020923	Zinc finger protein
									Zm00001d020925	BCR/ABL-regulated protein
									Zm00001d020926	AN15
183	PH	QTL183	BLUP	chr9.s_129469333	9	129469333	4.194e-06	8.91	ENSRNA049450472	unknown function
									Zm00001d047413	unknown function
									Zm00001d047414	unknown function
									Zm00001d047415	unknown function
									Zm00001d047416	unknown function
									Zm00001d047417	Putative cytochrome P450 superfamily protein
									Zm00001d047418	Cytochrome P450 709B2
									Zm00001d047419	Hydrophobic protein RCI2B
									Zm00001d047420	DUF679 domain membrane protein 2
184	EH	QTL184	BLUP	chr1.s_290263508	1	290263508	1.8108e-06	8.197	Zm00001d034340	Patatin-like protein 6
									Zm00001d034341	Arv1-like protein
									Zm00001d034342	unknown function
									Zm00001d034343	Histidinol dehydrogenase chloroplastic
									Zm00001d034344	WPP domain-associated protein
									Zm00001d034345	Ferredoxin--NADP reductase root isozyme 1 chloroplastic
									Zm00001d034346	Accelerated cell death 11
									ENSRNA049470257	unknown function
									ENSRNA049470248	unknown function
185	EH	QTL185	BLUP	chr5.s_219226879	5	219226879	2.0855e-07	9.954	Zm00001d018362	Protein TSS
									Zm00001d018363	Probable steroid-binding protein 3
									Zm00001d018364	Snf1-related kinase interacting protein SKI1
									Zm00001d018365	AUGMIN subunit 8
									Zm00001d018366	emb17;embryo defective17: in mutants; embryogenesis is arrested at or before transition stage; encodes plastid initiation factor 3
									Zm00001d018367	Spermidine hydroxycinnamoyl transferase
186	EH	QTL186	BLUP	chr9.s_21879944	9	21879944	5.2413e-06	7.458	Zm00001d045430	ATP-dependent Clp protease proteolytic subunit
									Zm00001d045431	Enolase 1
187	EH	QTL187	BLUP	chr9.s_151247596	9	151247596	2.7559e-06	9.359	Zm00001d048161	unknown function
									Zm00001d048162	Expressed protein; protein
									Zm00001d048163	Acyl carrier protein
									Zm00001d048164	Radical SAM superfamily protein
									Zm00001d048165	Protein EARLY RESPONSIVE TO DEHYDRATION 15
									Zm00001d048166	UPF0496 protein At3g28300
									Zm00001d048168	3-ketoacyl-CoA synthase 15
									Zm00001d048169	UPF0496 protein At3g28300
188	Zero	QTL188	BLUP	chr5.s_17001163	5	17001163	4.7063e-06	7.555	Zm00001d013671	12-dihydroxy-3-keto-5-methylthiopentene dioxygenase 4
									Zm00001d013672	pve1;puncate vascular expression1: PVE1 may function downstream of RGD2 in a pathway that intersects and interacts with the ta-siARF pathway (Zhang et al 2012)
									Zm00001d013673	CSL zinc finger domain-containing protein
									Zm00001d013674	unknown function
									Zm00001d013675	unknown function
									Zm00001d013676	Nuclear transcription factor Y subunit A-10
189	Zero	QTL189	BLUP	chr5.s_24175404	5	24175404	3.5468e-06	8.289	Zm00001d013896	DUF641 family protein
									Zm00001d001527	unknown function
190	Zero	QTL190	BLUP	chr8.s_104883420	8	104883420	3.2863e-06	7.763	Zm00001d010229	unknown function
									Zm00001d010230	Probable magnesium transporter NIPA4
									Zm00001d010231	Amino acid carrier
191	U1	QTL191	BLUP	chr5.s_11270210	5	11270210	5.1925e-06	7.287	Zm00001d013430	Atypical receptor-like kinase MARK
									Zm00001d001508	unknown function
									Zm00001d013431	Ubiquitin-conjugating enzyme E2 variant 1A
									Zm00001d013432	Ran BP2/NZF zinc finger-like superfamily protein
									Zm00001d013433	unknown function
									Zm00001d013435	Serine/threonine-protein kinase AtPK1/AtPK6
									Zm00001d013434	Serine/threonine-protein kinase AtPK1/AtPK6
192	U1	QTL192	BLUP	chr9.s_96325868	9	96325868	8.7758e-06	6.665	Zm00001d046568	knox2;knotted related homeobox2: sequence similar to knox6 and knox7; gene specific probe; cDNA and genomic clones
									Zm00001d046569	Protein kinase superfamily protein with octicosapeptide/Phox/Bem1p domain
193	U2	QTL193	BLUP	chr1.s_2810093	1	2810093	6.2757e-06	6.953	Zm00001d027312	Transducin/WD40 repeat-like superfamily protein
									Zm00001d027313	Probable xyloglucan endotransglucosylase/hydrolase protein 32
									Zm00001d027314	Vacuolar protein sorting-associated protein 24 homolog 1
									Zm00001d027315	unknown function
									ENSRNA049437471	unknown function
									Zm00001d027316	unknown function
									Zm00001d027317	rld2;rolled leaf2: paralogous locus of rld1
									Zm00001d027318	btf3;BTF3 homolog: putative transcription factor; homology of mRNA to rice AY224525; identified by yeast two-hybrid assays as a gene for proteins interacting with cell cycling components (TIGR TC338706)
194	U2	QTL194	BLUP	chr2.s_226814713	2	226814713	1.9917e-06	7.84	Zm00001d007280	zar3;Zea mays ARGOS homolog3: putative auxin response gene regulating organ size
									Zm00001d007281	NAC domain-containing protein 73
									Zm00001d007283	unknown function
									Zm00001d007284	unknown function
									Zm00001d007285	NADP-dependent alkenal double bond reductase P2
									Zm00001d007286	unknown function
									Zm00001d007287	60S ribosomal protein L18a-2
									Zm00001d007288	Acetolactate synthase small subunit 1 chloroplastic
195	U2	QTL195	BLUP	chr2.s_237361287	2	237361287	1.3513e-06	8.058	Zm00001d007681	unknown function
									Zm00001d007682	2-oxoglutarate (2OG) and Fe(II)-dependent oxygenase superfamily protein
									Zm00001d007683	GTP binding
									Zm00001d007684	Cleavage stimulating factor 64
									Zm00001d007685	Protein TRAUCO
196	U3	QTL196	BLUP	chr4.s_10722824	4	10722824	8.4236e-06	6.997	Zm00001d048957	unknown function
									Zm00001d048958	Leucine-rich repeat protein kinase family protein
									Zm00001d048959	sbip1a;small basic membrane intrinsic protein1a:
197	U3	QTL197	BLUP	chr6.s_117260281	6	117260281	2.5669e-06	8.023	Zm00001d037236	Protein BOBBER 1
									Zm00001d037237	NEP1-interacting protein-like 2
198	U3	QTL198	BLUP	chr6.s_168820225	6	168820225	8.024e-06	7.264	Zm00001d039017	wox9c;WUSCHEL related homeobox 9c: late embryo in outer layer of suspensor through leaf 4 stage
									Zm00001d039019	Putative AP2/EREBP transcription factor superfamily protein
									Zm00001d039020	60S ribosomal protein L18a-2
									Zm00001d039021	Cytochrome b561 domain-containing protein
									Zm00001d039022	F-box protein family-like protein
									ENSRNA049449699	unknown function
									Zm00001d039023	unknown function
199	U3	QTL199	BLUP	chr7.s_144973629	7	144973629	2.5155e-06	7.991	Zm00001d021172	unknown function
									Zm00001d021173	Formin-like protein 1
200	U3	QTL200	BLUP	chr8.s_73347171	8	73347171	2.6815e-06	8.187	Zm00001d009617	Protein SUPPRESSOR OF PHYA-105 1
201	U4	QTL201	BLUP	chr1.s_151223252	1	151223252	9.6332e-06	7.11	Zm00001d030656	rte1;rotten ear1: mutants show distinct defects in vegetative and reproductive development; eventually causing widespread sterility in its tassel and ear.
									Zm00001d030657	unknown function
									Zm00001d030658	unknown function
202	U4	QTL202	BLUP	chr3.s_180452230	3	180452230	9.7443e-06	7.127	Zm00001d042804	RNA polymerase II C-terminal domain phosphatase-like 2
									Zm00001d042805	unknown function
									Zm00001d042806	unknown function
203	U4	QTL203	BLUP	chr3.s_180792957	3	180792957	8.8021e-06	7.325	Zm00001d042808	atl1;auxin transporter-like1: mutant tassels have reduced branch numbers; bald tip on ears with fewer spikelets per row; and agravitropic root growth
									Zm00001d042809	plt1;phospholipid transfer protein homolog1: amino acid sequence; deduced from coleoptile cDNA; homologous to phospholipid transfer proteins
204	U4	QTL204	BLUP	chr5.s_185982822	5	185982822	6.0833e-06	7.579	Zm00001d017117	26S proteasome non-ATPase regulatory subunit 6 homolog
									Zm00001d017118	Protein HHL1 chloroplastic
									Zm00001d017119	Glucose-6-phosphate 1-dehydrogenase
									Zm00001d017120	nbp35;nuclear binding protein35: single copy leaf cDNA; csu598; similar to NBP35 protein
205	U4	QTL205	BLUP	chr8.s_146596086	8	146596086	5.6426e-06	8.056	Zm00001d011319	ABC transporter G family member 40
									Zm00001d011321	V-type proton ATPase subunit c''2
206	U5	QTL206	BLUP	chr2.s_94498078	2	94498078	9.6716e-06	8.261
207	U5	QTL207	BLUP	chr2.s_94800872	2	94800872	8.8258e-06	8.228	Zm00001d004238	U-box domain-containing protein 33
208	U5	QTL208	BLUP	chr2.s_94895309	2	94895309	7.107e-06	9.02
209	U5	QTL209	BLUP	chr2.s_97685576	2	97685576	9.9676e-06	8.177	Zm00001d004259	Actin-related protein 9
									Zm00001d004260	Actin-related protein 9
210	U5	QTL210	BLUP	chr2.s_100270474	2	100270474	3.1304e-06	9.088	Zm00001d004287	Amidase family protein
									Zm00001d004288	Amidase family protein
									Zm00001d004289	unknown function
211	U5	QTL211	BLUP	chr8.s_93913284	8	93913284	4.4648e-06	9.125	Zm00001d009996	unknown function
									Zm00001d009997	Probable beta-13-galactosyltransferase 12
212	U5	QTL212	BLUP	chr9.s_22071479	9	22071479	6.5068e-06	8.478	Zm00001d045434	SNARE-interacting protein KEULE
213	B1	QTL213	BLUP	chr1.s_2782111	1	2782111	9.8131e-06	6.998	Zm00001d027311	Probable glucuronoxylan glucuronosyltransferase IRX7
									Zm00001d027312	Transducin/WD40 repeat-like superfamily protein
									Zm00001d027313	Probable xyloglucan endotransglucosylase/hydrolase protein 32
									Zm00001d027314	Vacuolar protein sorting-associated protein 24 homolog 1
									Zm00001d027315	unknown function
									ENSRNA049437471	unknown function
									Zm00001d027316	unknown function
									Zm00001d027317	rld2;rolled leaf2: paralogous locus of rld1
									Zm00001d027318	btf3;BTF3 homolog: putative transcription factor; homology of mRNA to rice AY224525; identified by yeast two-hybrid assays as a gene for proteins interacting with cell cycling components (TIGR TC338706)
214	B1	QTL214	BLUP	chr1.s_66251702	1	66251702	2.2691e-06	8.108	Zm00001d029329	Polypyrimidine tract-binding protein homolog 1
									Zm00001d029330	unknown function
									Zm00001d029331	Probable apyrase 5
									Zm00001d029332	unknown function
									Zm00001d022754	unknown function
215	B1	QTL215	BLUP	chr1.s_248103426	1	248103426	2.6045e-06	8.619	Zm00001d033035	unknown function
									Zm00001d033036	unknown function
216	B1	QTL216	BLUP	chr3.s_3338707	3	3338707	6.563e-06	8.075	Zm00001d039395	Ribosomal protein L23/L15e family protein
217	B1	QTL217	BLUP	chr3.s_117019173	3	117019173	3.3638e-06	9.138
218	B1	QTL218	BLUP	chr3.s_228075648	3	228075648	7.0412e-06	8.62	Zm00001d044435	DUF679 domain membrane protein 7
									Zm00001d044436	Putative transcription elongation factor SPT5 homolog 1
									Zm00001d044437	unknown function
									Zm00001d044438	Mitogen-activated protein kinase kinase 9
									Zm00001d044439	Mitogen-activated protein kinase kinase 9
219	B1	QTL219	BLUP	chr5.s_172428324	5	172428324	2.6115e-06	8.309	Zm00001d016679	unknown function
									Zm00001d016681	PAN domain-containing protein
									ENSRNA049460770	unknown function
									Zm00001d016682	RING-H2 finger protein ATL7
									Zm00001d016683	unknown function
									Zm00001d016684	1%2C4-alpha-glucan-branching enzyme 2%2C chloroplastic/amyloplastic
220	B1	QTL220	BLUP	chr8.s_8814332	8	8814332	8.8209e-06	7.384	Zm00001d008445	unknown function
									Zm00001d008446	Protein MOTHER of FT and TFL1
									Zm00001d008447	unknown function
									Zm00001d008448	unknown function
221	B1	QTL221	BLUP	chr8.s_170780068	8	170780068	6.6003e-06	7.257	Zm00001d012237	SnRK1-interacting protein 1
									Zm00001d012238	RNA-binding (RRM/RBD/RNP motifs) family protein
									Zm00001d012239	RNA-binding (RRM/RBD/RNP motifs) family protein
									Zm00001d012240	SUN4
									Zm00001d012241	Receptor-like kinase-like
									Zm00001d012242	HSP40/DnaJ peptide-binding protein
222	B1	QTL222	BLUP	chr8.s_173272526	8	173272526	4.0609e-06	8.919	Zm00001d012378	SOUL heme-binding family protein
									Zm00001d012379	myb domain protein 109
									Zm00001d012380	Phosphatidylinositol:ceramide inositolphosphotransferase 1
									Zm00001d012381	unknown function
									Zm00001d012382	Adenine nucleotide alpha hydrolases-like superfamily protein
									Zm00001d012383	unknown function
									Zm00001d012384	unknown function
									Zm00001d012385	unknown function
									Zm00001d012386	unknown function
223	B1	QTL223	BLUP	chr9.s_11219531	9	11219531	1.8677e-08	11.53	Zm00001d045051	znf2;Zinc finger nuclease2: located between sh1 and bz1 (Hawkins et al.; 2014)
									Zm00001d045052	Galactosyltransferase family protein
									Zm00001d045053	60S ribosomal protein L35a-2
									Zm00001d045054	stc1;sesquiterpene cyclase1: single copy; insect defense reponse; encodes a sesquiterpene cyclase involved in terpenoid biosynthesis
									Zm00001d045055	Anthocyanidin 3-O-glucosyltransferase
									Zm00001d045056	Serine threonine kinase%3B Serine threonine kinase1
224	B1	QTL224	BLUP	chr9.s_23842816	9	23842816	4.7014e-06	7.522	Zm00001d045479	acs3;1-aminocyclopropane-1-carboxylate synthase3:
225	B1	QTL225	BLUP	chr9.s_26632682	9	26632682	1.8568e-06	8.957	Zm00001d045553	Heat shock protein binding protein
									Zm00001d045554	krp2;kinesin-related protein2:
									Zm00001d045555	fdad1;false DAD1: similar to Oryza and Hordeum Defender against apoptotic cell death protein (DAD-1; DAD-2 respectively)
									Zm00001d045556	membrane protein
									Zm00001d045557	Putative cellulose synthase-like family protein
									Zm00001d045558	Phosphorylase superfamily protein
									Zm00001d045559	Binding partner of ACD11 1
226	B1	QTL226	BLUP	chr9.s_135613603	9	135613603	8.085e-06	8.368	Zm00001d047561	unknown function
									Zm00001d047562	Exostosin family protein
									Zm00001d047563	eil1;ethylene insensitive-like1:
227	B1	QTL227	BLUP	chr10.s_142747240	10	142747240	5.6584e-06	7.431	Zm00001d026275	unknown function
									Zm00001d026276	unknown function
									Zm00001d026277	cpx2;coproporphyrinogen III oxidase2: duplicate to cpx1 (nec4)
									Zm00001d026278	Whole genome shotgun sequence of line PN40024 scaffold_11.assembly12x (Fragment)
									Zm00001d026279	unknown function
									Zm00001d026280	nucleotide binding;nucleic acid binding;RNA binding
									Zm00001d026281	Carbohydrate-binding X8 domain superfamily protein
									Zm00001d026282	Bifunctional inhibitor/lipid-transfer protein/seed storage 2S albumin superfamily protein
									Zm00001d026283	cop2;coatomer protein2: cDNA
									Zm00001d026284	Vacuolar ATPase assembly integral membrane protein VMA21-like domain
228	B2	QTL228	BLUP	chr4.s_6608432	4	6608432	2.6416e-06	8.425	Zm00001d048860	ABC transporter G family member 40
									Zm00001d048861	Probable flavin-containing monooxygenase 1
									Zm00001d048862	saposin B domain-containing protein
									Zm00001d048863	unknown function
									Zm00001d048864	AT2G30750 (E=2e-080) CYP71A12 | CYP71A12 (cytochrome P450 family 71 subfamily A polypeptide 12); electron carrier/ heme binding / iron ion binding / monooxygenase/ oxygen binding
229	B3	QTL229	BLUP	chr2.s_1545074	2	1545074	6.4058e-06	8.361	Zm00001d001823	Anthranilate synthase beta subunit 1 chloroplastic
									Zm00001d001824	Dof zinc finger protein DOF1.6
									Zm00001d001825	Transducin/WD40 repeat-like superfamily protein
									Zm00001d001826	unknown function
									Zm00001d001827	Translation elongation factor EF1A/initiation factor IF2gamma family protein
									Zm00001d001828	Katanin p80 WD40 repeat-containing subunit B1 homolog
									Zm00001d001829	OSJNBa0064G10.17 protein; protein
									Zm00001d001830	Mediator of RNA polymerase II transcription subunit 9
230	B3	QTL230	BLUP	chr5.s_215344624	5	215344624	5.9736e-06	8.489	Zm00001d018142	MADS-box protein SVP
									Zm00001d018144	ARM repeat superfamily protein
231	B4	QTL231	BLUP	chr2.s_217975187	2	217975187	9.9177e-06	7.291	Zm00001d006854	Ornithine carbamoyltransferase chloroplastic
									Zm00001d006855	inter-alpha-trypsin inhibitor heavy chain-related
									Zm00001d006856	Pentatricopeptide repeat-containing protein mitochondrial
									Zm00001d006857	unknown function
									Zm00001d006858	D8Ertd354e protein
									Zm00001d006859	unknown function
									Zm00001d006860	Protein TIFY 10B
232	B4	QTL232	BLUP	chr6.s_99770455	6	99770455	7.7159e-07	10.047	Zm00001d036742	Protein S-acyltransferase 24
									Zm00001d036743	unknown function
									Zm00001d036744	Mediator of RNA polymerase II transcription subunit 36a
									ENSRNA049479442	unknown function
									Zm00001d036747	unknown function
									Zm00001d036748	ER membrane protein complex subunit 7 homolog
									Zm00001d036749	Putative sucrose-phosphate synthase family protein
									Zm00001d036750	Heptahelical transmembrane protein 1
									Zm00001d036751	Formamidopyrimidine-DNA glycosylase
233	B5	QTL233	BLUP	chr1.s_45574008	1	45574008	7.0916e-06	8.371	Zm00001d028752	Probable protein phosphatase 2C 30
									Zm00001d028753	Mitochondrial succinate-fumarate transporter 1
									Zm00001d028754	mitogen-activated protein kinase kinase kinase 13
									Zm00001d022722	unknown function
									Zm00001d028755	Ran-binding protein 1 homolog a
234	B5	QTL234	BLUP	chr5.s_210941295	5	210941295	9.2647e-06	10.824	Zm00001d017959	Ankyrin repeat-containing protein
									Zm00001d017960	Protein binding protein
									Zm00001d017961	Microtubule-associated protein 70-1
									Zm00001d017962	RNA-dependent RNA polymerase 1
									Zm00001d017964	Putative RNA-dependent RNA polymerase
									Zm00001d017965	MACPF domain-containing protein
									Zm00001d017966	Dihydropyrimidine dehydrogenase (NADP(+)) chloroplastic
235	B5	QTL235	BLUP	chr5.s_219226879	5	219226879	5.2389e-06	8.667	Zm00001d018362	Protein TSS
									Zm00001d018363	Probable steroid-binding protein 3
									Zm00001d018364	Snf1-related kinase interacting protein SKI1
									Zm00001d018365	AUGMIN subunit 8
									Zm00001d018366	emb17;embryo defective17: in mutants; embryogenesis is arrested at or before transition stage; encodes plastid initiation factor 3
									Zm00001d018367	Spermidine hydroxycinnamoyl transferase
236	B5	QTL236	BLUP	chr5.s_220724908	5	220724908	3.1774e-06	9.121	Zm00001d018432	SAP-like protein BP-73
237	B5	QTL237	BLUP	chr9.s_13413644	9	13413644	6.6039e-06	9.202	Zm00001d045118	DeSI-like protein
									Zm00001d045119	DUF868 family protein
									Zm00001d045120	Putative AP2/EREBP transcription factor superfamily protein
									Zm00001d045121	60S ribosomal protein L39
									Zm00001d045122	ATPase 8 plasma membrane-type
238	B5	QTL238	BLUP	chr9.s_130093218	9	130093218	7.2746e-06	8.989	Zm00001d047438	P-loop containing nucleoside triphosphate hydrolases superfamily protein
									Zm00001d047439	Probable protein S-acyltransferase 17
239	B5	QTL239	BLUP	chr9.s_133429461	9	133429461	4.6151e-06	9.195	Zm00001d047519	basic leucine-zipper 52
									Zm00001d047521	LOB domain-containing protein 6
									Zm00001d047522	Vacuolar-sorting receptor 1
240	U_AVE	QTL240	BLUP	chr8.s_73347171	8	73347171	2.0185e-06	8.848	Zm00001d009617	Protein SUPPRESSOR OF PHYA-105 1
241	U_AVE/HAE	QTL241	BLUP	chr1.s_57686140	1	57686140	3.2103e-06	8.412	Zm00001d029095	Putative GTP diphosphokinase RSH1 chloroplastic
242	U_AVE/HAE	QTL242	BLUP	chr1.s_59952086	1	59952086	7.1664e-06	7.698	Zm00001d029135	sweet12a;sugars will eventually be exported transporter12a:
243	U_AVE/HAE	QTL243	BLUP	chr1.s_181630901	1	181630901	6.3111e-06	7.357	Zm00001d031183	ankyrin repeat family protein
									Zm00001d031184	RING finger protein 5
									Zm00001d031186	Lactoylglutathione lyase / glyoxalase I family protein
									Zm00001d031187	Core-2/I-branching beta-16-N-acetylglucosaminyltransferase family protein
									ENSRNA049469650	unknown function
244	U_AVE/HAE	QTL244	BLUP	chr1.s_182705492	1	182705492	9.1459e-06	7.136	Zm00001d031223	Beta-glucuronosyltransferase GlcAT14B
									Zm00001d031224	unknown function
									Zm00001d031225	unknown function
									Zm00001d031226	unknown function
									Zm00001d031227	Protein yippee-like
									Zm00001d031228	unknown function
245	U_AVE/HAE	QTL245	BLUP	chr1.s_198126320	1	198126320	8.7035e-06	7.563	Zm00001d031665	Transcription factor bHLH137
									Zm00001d031666	Probable aldo-keto reductase 4
									Zm00001d031667	dsc2;Discolored-paralog2:
									Zm00001d031668	Ubiquitin thioesterase otubain-like
									Zm00001d031669	O-fucosyltransferase family protein
									Zm00001d031671	Probable pectin methyltransferase QUA2
									Zm00001d031670	Probable pectin methyltransferase QUA2
									Zm00001d031672	O-fucosyltransferase family protein
246	U_AVE/HAE	QTL246	BLUP	chr1.s_235999666	1	235999666	5.3508e-06	7.573	Zm00001d032719	Long-chain-alcohol oxidase FAO4B
247	U_AVE/HAE	QTL247	BLUP	chr1.s_285743048	1	285743048	8.805e-06	7.998	Zm00001d034173	Nuclear pore complex protein NUP58
									ENSRNA049468892	unknown function
									Zm00001d034174	unknown function
									Zm00001d034175	CCG-binding protein 1
									Zm00001d034178	Pyridoxal phosphate (PLP)-dependent transferases superfamily protein
248	U_AVE/HAE	QTL248	BLUP	chr2.s_194055890	2	194055890	6.623e-06	8.492	Zm00001d005961	unknown function
									Zm00001d005962	basic leucine-zipper 58
									Zm00001d005963	unknown function
									Zm00001d005964	Transcription factor bHLH76
									Zm00001d005965	unknown function
									Zm00001d005966	Phosphatidylinositol 4-kinase gamma 7
									Zm00001d005968	TatD related DNase
249	U_AVE/HAE	QTL249	BLUP	chr6.s_40853219	6	40853219	2.0919e-06	10.345	Zm00001d035679	Pumilio homolog 3
									Zm00001d035680	Subtilisin-chymotrypsin inhibitor CI-1B
									Zm00001d035681	Subtilisin-chymotrypsin inhibitor CI-1B
250	U_AVE/HAE	QTL250	BLUP	chr7.s_160005605	7	160005605	1.234e-06	9.249	Zm00001d021684	Cysteine-rich receptor-like protein kinase 25
									Zm00001d021685	Villin-4
251	U_AVE/HAE	QTL251	BLUP	chr8.s_176822328	8	176822328	3.3698e-06	8.639	Zm00001d012567	Glycerol-3-phosphate dehydrogenase [NAD(+)] GPDHC1 cytosolic
									Zm00001d012568	Putative O-Glycosyl hydrolase superfamily protein
									Zm00001d012569	unknown function
									Zm00001d012570	unknown function
									Zm00001d012571	DNA-(apurinic or apyrimidinic site) lyase chloroplastic
									Zm00001d012572	al9;aleurone9: aleurone specific cDNA
									Zm00001d012573	Probable inactive purple acid phosphatase 1
									Zm00001d012574	Probable inactive purple acid phosphatase 1
									Zm00001d012575	Protein MICRORCHIDIA 6
									Zm00001d012576	unknown function
									Zm00001d012577	unknown function
									Zm00001d012578	DNA glycosylase superfamily protein
									Zm00001d012580	unknown function
									Zm00001d012581	Serine/threonine-protein kinase WNK (With No Lysine)-related
252	U1/HAE	QTL252	BLUP	chr1.s_47026489	1	47026489	7.2446e-06	8.616	Zm00001d028808	senescence associated gene 20
253	U1/HAE	qU1	BLUP	chr1.s_165467245	1	165467245	3.4108e-07	9.785
254	U1/HAE	QTL254	BLUP	chr3.s_14423266	3	14423266	9.8493e-06	7.048	Zm00001d039771	BEST Arabidopsis thaliana protein match is: transcription factor-related (TAIR:AT4G18650.1); Has 560 Blast hits to 560 proteins in 40 species: Archae - 0; Bacteria - 0; Metazoa - 2; Fungi - 0; Plants - 558; Viruses - 0; Other Eukaryotes - 0 (source: /.../BLink).
									Zm00001d039772	Serine carboxypeptidase K10B2.2
255	U1/HAE	QTL255	BLUP	chr3.s_112398267	3	112398267	8.6081e-07	9.276	Zm00001d041322	50S ribosomal protein L14
									Zm00001d041323	Di-glucose binding protein with Kinesin motor domain
									Zm00001d041325	Tetratricopeptide repeat (TPR)-like superfamily protein
									Zm00001d041326	Putative pentatricopeptide repeat-containing protein
									Zm00001d041327	Probable LRR receptor-like serine/threonine-protein kinase
									Zm00001d041328	UDP-glycosyltransferase 76C1
									Zm00001d041329	transcriptional regulator of RNA polII SAGA subunit
									Zm00001d041330	unknown function
									Zm00001d041331	unknown function
256	U1/HAE	QTL256	BLUP	chr3.s_190786264	3	190786264	5.5063e-06	8.626	Zm00001d043180	EID1-like F-box protein 3
									Zm00001d043181	unknown function
									Zm00001d043182	cmk1;cytidine methyl kinase1: encodes 4-(cytidine 5'-diphospho)-2-C-methyl-D-erythritol kinase [a.k.a. 4-diphosphocytidyl-2-C-methyl-D-erythritol kinase]
									Zm00001d043183	Probable E3 ubiquitin-protein ligase RHC1A
257	U1/HAE	QTL257	BLUP	chr4.s_166306397	4	166306397	8.3478e-06	7.671	Zm00001d051671	WD repeat-containing protein-like protein
									Zm00001d051672	LORELEI-LIKE-GPI ANCHORED PROTEIN 3
									Zm00001d051673	unknown function
									Zm00001d051674	Phosphatidylinositol/phosphatidylcholine transfer protein SFH13
									Zm00001d051675	Transmembrane 9 superfamily member 12
258	U1/HAE	QTL258	BLUP	chr4.s_203132691	4	203132691	1.2087e-07	10.348	Zm00001d052871	WD-40 repeat-containing protein MSI5
									Zm00001d052872	Tubulin gamma-2 chain
									Zm00001d052873	SWIB complex BAF60b domain-containing protein
									Zm00001d052874	unknown function
									Zm00001d052875	Glycerophosphodiester phosphodiesterase GDPDL3
									Zm00001d052876	Protein NRT1/ PTR FAMILY 5.10
259	U1/HAE	QTL259	BLUP	chr6.s_80707522	6	80707522	1.0203e-06	8.812	Zm00001d036262	Protein kinase superfamily protein
									Zm00001d036263	Putative wall-associated receptor protein kinase family protein
									Zm00001d036264	unknown function
260	U1/HAE	QTL260	BLUP	chr6.s_151980623	6	151980623	1.6856e-06	8.881	Zm00001d038221	NAC domain containing protein 32
									Zm00001d038222	Probable magnesium transporter NIPA4
									Zm00001d038223	Bzip transcription factor-like; protein
									Zm00001d038224	F-box protein SKP2A
									Zm00001d038225	unknown function
									Zm00001d038226	sweet1b;sugars will eventually be exported transporter1b:
									Zm00001d038227	Putative NAC domain transcription factor superfamily protein isoform 1%3B Putative NAC domain transcription factor superfamily protein isoform 2
261	U1/HAE	QTL261	BLUP	chr7.s_118689405	7	118689405	2.7706e-06	8.064	Zm00001d020489	unknown function
									Zm00001d020490	Transcription factor bHLH69
									Zm00001d020491	unknown function
									Zm00001d020492	Probable WRKY transcription factor 40
262	U1/HAE	qU2	BLUP	chr7.s_148457037	7	148457037	3.2394e-07	9.552	Zm00001d021302	unknown function
									Zm00001d021303	Probable receptor-like protein kinase
									Zm00001d021304	Endoglucanase 2
									Zm00001d021305	Seipin-2
									Zm00001d021306	ER lumen protein retaining receptor family protein
								0	Zm00001d021309	Transcription initiation factor IIB-2
									Zm00001d021310	Triosephosphate isomerase
									Zm00001d021311	AP-3 complex subunit mu
									Zm00001d021312	unknown function
									Zm00001d001244	unknown function
263	U1/HAE	QTL263	BLUP	chr10.s_145636432	10	145636432	1.2718e-06	8.683	Zm00001d026426	ABC transporter B family member 19
									Zm00001d026427	unknown function
264	U2/HAE	QTL264	BLUP	chr1.s_182705492	1	182705492	7.6063e-06	7.309	Zm00001d031223	Beta-glucuronosyltransferase GlcAT14B
									Zm00001d031224	unknown function
									Zm00001d031225	unknown function
									Zm00001d031226	unknown function
									Zm00001d031227	Protein yippee-like
									Zm00001d031228	unknown function
265	U2/HAE	QTL265	BLUP	chr2.s_194055890	2	194055890	8.5719e-06	8.405	Zm00001d005961	unknown function
									Zm00001d005962	basic leucine-zipper 58
									Zm00001d005963	unknown function
									Zm00001d005964	Transcription factor bHLH76
									Zm00001d005965	unknown function
									Zm00001d005966	Phosphatidylinositol 4-kinase gamma 7
									Zm00001d005968	TatD related DNase
266	U2/HAE	QTL266	BLUP	chr5.s_7403530	5	7403530	2.535e-06	8.624	Zm00001d013260	unknown function
									Zm00001d013261	Cysteine protease 1
									Zm00001d013262	spo1;topoisomerase-like enzyme1: Homolog of SPO11; which generates double-stranded breaks along meiotic chromosomes
									Zm00001d013263	Expressed protein; protein
									Zm00001d013264	unknown function
									Zm00001d013265	Transcriptional adapter ADA2b
267	U2/HAE	QTL267	BLUP	chr7.s_160005605	7	160005605	5.4427e-07	9.976	Zm00001d021684	Cysteine-rich receptor-like protein kinase 25
									Zm00001d021685	Villin-4
268	U3/HAE	QTL268	BLUP	chr1.s_47988373	1	47988373	9.2564e-06	7.281	Zm00001d028830	P-loop nucleoside triphosphate hydrolases superfamily protein with CH (Calponin Homology) domain
									Zm00001d028831	unknown function
269	U3/HAE	QTL269	BLUP	chr1.s_56998935	1	56998935	3.4138e-06	8.25	Zm00001d029066	PAP/OAS1 substrate-binding domain superfamily
									Zm00001d029067	Plant-specific domain TIGR01568 family protein
									Zm00001d029068	unknown function
									Zm00001d029071	unknown function
270	U3/HAE	QTL270	BLUP	chr3.s_17380490	3	17380490	7.8263e-06	8.657	Zm00001d039873	Pentatricopeptide repeat-containing protein chloroplastic
									Zm00001d039874	scarecrow-like transcription factor 11 (SCL11)
									Zm00001d039875	Ubiquitin fusion degradation UFD1 family protein
									Zm00001d039876	unknown function
									ENSRNA049441566	unknown function
									Zm00001d039877	unknown function
									Zm00001d039878	unknown function
									Zm00001d039879	CONTAINS InterPro DOMAIN/s: Vacuolar import/degradation protein Vid24 (InterPro:IPR018618); Has 318 Blast hits to 317 proteins in 131 species: Archae - 0; Bacteria - 0; Metazoa - 80; Fungi - 184; Plants - 51; Viruses - 0; Other Eukaryotes - 3 (sourc /.../I BLink).
271	U3/HAE	QTL271	BLUP	chr5.s_5676796	5	5676796	7.2829e-06	7.608	Zm00001d013163	Formin-like protein 18
									Zm00001d013164	R2R3MYB-domain protein
272	U3/HAE	QTL272	BLUP	chr8.s_102968603	8	102968603	5.2096e-06	9.306	Zm00001d010173	Polypyrimidine tract-binding protein homolog 3
									Zm00001d010174	Protein LIKE COV 2
273	U3/HAE	QTL273	BLUP	chr8.s_168289452	8	168289452	4.3683e-06	7.606	Zm00001d012100	unknown function
									Zm00001d012101	E3 ubiquitin-protein ligase RGLG1
									Zm00001d012102	mgt8;magnesium transporter8: encodes CorA/MRS2/MGT-type magnesium transporter
									Zm00001d012103	ald2;aldolase2: second aldolase locus initially found by RFLP mapping using an ald1 probe
									Zm00001d012104	unknown function
									Zm00001d012105	unknown function
274	U3/HAE	QTL274	BLUP	chr8.s_176822328	8	176822328	1.7066e-06	9	Zm00001d012567	Glycerol-3-phosphate dehydrogenase [NAD(+)] GPDHC1 cytosolic
									Zm00001d012568	Putative O-Glycosyl hydrolase superfamily protein
									Zm00001d012569	unknown function
									Zm00001d012570	unknown function
									Zm00001d012571	DNA-(apurinic or apyrimidinic site) lyase chloroplastic
									Zm00001d012572	al9;aleurone9: aleurone specific cDNA
									Zm00001d012573	Probable inactive purple acid phosphatase 1
									Zm00001d012574	Probable inactive purple acid phosphatase 1
									Zm00001d012575	Protein MICRORCHIDIA 6
									Zm00001d012576	unknown function
									Zm00001d012577	unknown function
									Zm00001d012578	DNA glycosylase superfamily protein
									Zm00001d012580	unknown function
									Zm00001d012581	Serine/threonine-protein kinase WNK (With No Lysine)-related
275	U4/HAE	QTL275	BLUP	chr1.s_16744424	1	16744424	1.3054e-06	8.557	Zm00001d027883	Putative membrane lipoprotein
									Zm00001d027884	Copper-transporting ATPase PAA2 chloroplastic
									Zm00001d027885	YGGT family protein
									Zm00001d027886	ct2;compact plant2: semi-dwarf plant; 1/3 height; shortened internodes; club tassel; fasciated ear
									Zm00001d027887	Catalytic/ hydrolase
									Zm00001d027888	alpha/beta-Hydrolases superfamily protein
									Zm00001d027889	ATP10 protein expressed
276	U4/HAE	QTL276	BLUP	chr1.s_63864037	1	63864037	2.1744e-06	9.386	Zm00001d029251	unknown function
									Zm00001d029252	Gibberellin receptor GID1
									Zm00001d022748	unknown function
									Zm00001d029254	Solute carrier family 2%2C facilitated glucose transporter member 8
									Zm00001d029255	Transferase%2C transferring glycosyl groups
									Zm00001d029256	Serine/arginine-rich SC35-like splicing factor SCL28
277	U4/HAE	QTL277	BLUP	chr1.s_181630901	1	181630901	7.2268e-06	7.318	Zm00001d031183	ankyrin repeat family protein
									Zm00001d031184	RING finger protein 5
									Zm00001d031186	Lactoylglutathione lyase / glyoxalase I family protein
									Zm00001d031187	Core-2/I-branching beta-16-N-acetylglucosaminyltransferase family protein
									ENSRNA049469650	unknown function
278	U4/HAE	QTL278	BLUP	chr1.s_214437613	1	214437613	8.5188e-06	7.211	Zm00001d032145	Myosin-binding protein 7
									Zm00001d022909	unknown function
									Zm00001d032146	Calcineurin subunit B
279	U4/HAE	QTL279	BLUP	chr1.s_299504846	1	299504846	7.591e-06	8.075	Zm00001d034673	Bowman-Birk type trypsin inhibitor
									Zm00001d034674	Protein NRT1/ PTR FAMILY 5.6
280	U4/HAE	QTL280	BLUP	chr2.s_10578545	2	10578545	6.6291e-06	7.376	Zm00001d002336	Exosome complex component RRP45B
									Zm00001d002338	UDP-N-acetylglucosamine diphosphorylase 2
									Zm00001d002339	40S ribosomal protein S11
									Zm00001d002340	Cell differentiation Rcd1-like protein
									Zm00001d002341	OSJNBa0070C17.17 protein; protein
									Zm00001d002342	Polygalacturonase QRT3
281	U4/HAE	QTL281	BLUP	chr3.s_187829350	3	187829350	2.4267e-06	8.161	Zm00001d043059	Protein FATTY ACID EXPORT 3 chloroplastic
									Zm00001d043060	Probable WRKY transcription factor 30
									Zm00001d043062	Probable WRKY transcription factor 30
282	U4/HAE	QTL282	BLUP	chr4.s_174421018	4	174421018	8.8259e-06	7.177	Zm00001d051910	TBC1 domain family member 22A
									Zm00001d051911	Auxin-responsive protein IAA13
									Zm00001d051912	Probable voltage-gated potassium channel subunit beta
283	U5/HAE	QTL283	BLUP	chr1.s_47445879	1	47445879	2.0532e-06	13.215	Zm00001d028813	transducin family protein / WD-40 repeat family protein
									Zm00001d028814	Pathogenesis-related protein [source:UniProtKB/TrEMBL;Acc:Q41298_SORBI]
									Zm00001d028815	Pathogenesis-related protein [source:UniProtKB/TrEMBL;Acc:Q41298_SORBI]
									Zm00001d028816	Pathogenesis-related protein 10
284	U5/HAE	QTL284	BLUP	chr1.s_60226745	1	60226745	1.7733e-06	9.659	Zm00001d029138	Peptidyl-tRNA hydrolase mitochondrial
									Zm00001d029139	Alpha-humulene/(-)-(E)-beta-caryophyllene synthase
									Zm00001d029140	asg75; NCBI: similar to Arabidopsis lipase class 3 family protein
285	U5/HAE	QTL285	BLUP	chr1.s_180291171	1	180291171	1.5304e-06	10.24	Zm00001d031161	unknown function
									Zm00001d031163	Haloacid dehalogenase-like hydrolase (HAD) superfamily protein
286	U5/HAE	QTL286	BLUP	chr2.s_13294584	2	13294584	6.0494e-06	9.512	Zm00001d002458	Gamma-soluble NSF attachment protein
									ENSRNA049444131	unknown function
									Zm00001d002459	unknown function
									Zm00001d002461	unknown function
									Zm00001d002462	Peroxisome biogenesis protein 6
									Zm00001d002463	60S ribosomal protein L3-1
									Zm00001d002465	Importin beta-like SAD2
287	U5/HAE	QTL287	BLUP	chr2.s_194068098	2	194068098	4.9609e-06	9.15	Zm00001d005962	basic leucine-zipper 58
									Zm00001d005963	unknown function
									Zm00001d005964	Transcription factor bHLH76
									Zm00001d005965	unknown function
									Zm00001d005966	Phosphatidylinositol 4-kinase gamma 7
									Zm00001d005968	TatD related DNase
288	U5/HAE	QTL288	BLUP	chr4.s_7260196	4	7260196	8.076e-06	8.93	Zm00001d048890	Acyl-coenzyme A oxidase
									Zm00001d048891	HAT transposon superfamily isoform 2
									Zm00001d048892	Thioredoxin domain-containing protein PLP3B
									Zm00001d048893	RING/FYVE/PHD zinc finger superfamily protein
									Zm00001d048894	Putative MADS-box transcription factor family protein
									Zm00001d048895	unknown function
									Zm00001d048896	unknown function
289	U5/HAE	QTL289	BLUP	chr10.s_128646287	10	128646287	5.7931e-06	10.248	Zm00001d025757	Protein NLP8
									Zm00001d025759	unknown function
									Zm00001d025760	unknown function
									Zm00001d025761	NAD(P)-binding Rossmann-fold superfamily protein
									Zm00001d025762	unknown function
									Zm00001d025763	CBF1 interacting corepressor
290	B1/EH	QTL290	24GS	chr1.s_143918244	1	143918244	8.3577e-06	12.697
291	B1/EH	QTL291	24GS	chr1.s_144148457	1	144148457	4.5535e-06	12.902	Zm00001d030561	Bifunctional nuclease 1
									Zm00001d030562	unknown function
292	B1/EH	QTL292	24GS	chr1.s_144665905	1	144665905	8.1353e-06	13.355	Zm00001d030567	unknown function
293	B1/EH	QTL293	24GS	chr1.s_144781223	1	144781223	9.3098e-06	12.27
294	B1/EH	QTL294	24GS	chr1.s_145312470	1	145312470	4.3574e-06	13.772
295	B1/EH	QTL295	24GS	chr1.s_145467464	1	145467464	8.6119e-06	13.246
296	B1/EH	QTL296	24GS	chr1.s_290263508	1	290263508	7.893e-06	12.217	Zm00001d034340	Patatin-like protein 6
									Zm00001d034341	Arv1-like protein
									Zm00001d034342	unknown function
									Zm00001d034343	Histidinol dehydrogenase chloroplastic
									Zm00001d034344	WPP domain-associated protein
									Zm00001d034345	Ferredoxin--NADP reductase root isozyme 1 chloroplastic
									Zm00001d034346	Accelerated cell death 11
									ENSRNA049470257	unknown function
									ENSRNA049470248	unknown function
297	B1/EH	QTL297	24GS	chr3.s_157560260	3	157560260	1.1643e-06	14.627	Zm00001d042256	Protein kinase superfamily protein
									Zm00001d042257	Photosynthetic NDH subunit of subcomplex B 5 chloroplastic
298	B1/EH	QTL298	24GS	chr8.s_154457184	8	154457184	7.9389e-06	12.865	Zm00001d011558	DUF679 domain membrane protein 7
									Zm00001d011559	emp16;empty pericarp16: mutant homozyous kernels have empty pericarp and are non-viable.
									Zm00001d011560	Homeobox-DDT domain protein RLT1
									Zm00001d011561	drought-induced 19
299	B2/EH	QTL299	24GS	chr2.s_210171642	2	210171642	1.9375e-06	14.071	Zm00001d006505	unknown function
									Zm00001d006506	unknown function
									Zm00001d006507	Phospholipase A I
									Zm00001d006508	Glutamate receptor 3.4
									Zm00001d006509	Septum-promoting GTP-binding protein 1
									Zm00001d006510	60S ribosomal protein L44
									ENSRNA049466083	unknown function
									Zm00001d006511	Glucose-6-phosphate/phosphate translocator 2 chloroplastic
300	B2/EH	QTL300	24GS	chr3.s_157560761	3	157560761	6.6705e-06	12.151	Zm00001d042256	Protein kinase superfamily protein
									Zm00001d042257	Photosynthetic NDH subunit of subcomplex B 5 chloroplastic
301	B4/EH	QTL301	24GS	chr1.s_23019909	1	23019909	5.1915e-07	17.008	Zm00001d028098	Radical SAM superfamily protein
									Zm00001d028100	unknown function
									Zm00001d028102	Outer mitochondrial membrane protein porin
									Zm00001d028103	Glycosyl hydrolase family 10 protein
									Zm00001d028104	Elongator complex protein 5
									Zm00001d028105	DHBP synthase RibB-like alpha/beta domain
									Zm00001d028107	Pentatricopeptide repeat-containing protein
302	B4/EH	QTL302	24GS	chr1.s_33310559	1	33310559	8.3822e-06	14.296	Zm00001d028396	26S proteasome non-ATPase regulatory subunit 4 homolog
303	B4/EH	QTL303	24GS	chr1.s_57254699	1	57254699	4.8161e-07	16.977	Zm00001d029074	les22;lesion22: (was Les*-J2552; les29) dominant leaf lesions;early-medium timing; small size; white color; porphyria
									Zm00001d029075	CBL-interacting serine/threonine-protein kinase 10
									ENSRNA049437881	unknown function
									Zm00001d029076	unknown function
									Zm00001d029077	Putative tRNA pseudouridine synthase
									Zm00001d029078	IDP1489; :
									Zm00001d029079	unknown function
									Zm00001d029080	unknown function
303	B4/EH	QTL303	24GS	chr1.s_181832541	1	181832541	5.1518e-07	16.735	Zm00001d031194	BZIP transcription factor family protein expressed; protein
									Zm00001d031195	unknown function
									Zm00001d031196	unknown function
									Zm00001d031197	unknown function
									Zm00001d031198	unknown function
304	B4/EH	QTL304	24GS	chr2.s_5774685	2	5774685	1.9253e-06	16.512	Zm00001d002085	Glycerol kinase
									Zm00001d002086	Ubiquitin carboxyl-terminal hydrolase 22
									Zm00001d002087	EamA-like transporter family
									Zm00001d002088	DNA-binding WRKY
									Zm00001d002089	Tetratricopeptide repeat (TPR)-like superfamily protein
									Zm00001d002090	Synaptotagmin-5
305	B4/EH	QTL305	24GS	chr2.s_10744049	2	10744049	3.2397e-07	17.353	Zm00001d002351	tps1;terpene synthase1: possible plant defense gene
									Zm00001d002352	Whole genome shotgun sequence of line PN40024 scaffold_11.assembly12x (Fragment)
									Zm00001d002353	Orf protein
									Zm00001d002355	unknown function
									Zm00001d002356	S-adenosyl-L-methionine-dependent methyltransferases superfamily protein
									Zm00001d002357	Protein kinase superfamily protein
									Zm00001d002358	nec4;necrotic4: seedling yellow; leaf tips necrotic; lethal
									Zm00001d002359	Probable potassium transporter 15
306	B4/EH	QTL306	24GS	chr2.s_11864580	2	11864580	5.1548e-07	16.708	Zm00001d002392	unknown function
									Zm00001d002393	Methionyl-tRNA synthetase
									Zm00001d002394	Methionyl-tRNA synthetase
									Zm00001d002395	60S ribosomal protein L7-2
307	B4/EH	QTL307	24GS	chr2.s_16415694	2	16415694	4.6691e-07	17.656	Zm00001d002595	TatD related DNase
									Zm00001d002596	unknown function
									Zm00001d002597	Rho GTPase-activating protein 3
									Zm00001d002598	Ubiquitin fusion degradation protein 1
									Zm00001d002599	Probable LRR receptor-like serine/threonine-protein kinase
									Zm00001d002600	Polyprenol reductase 2
									Zm00001d002601	histone H1-3
308	B4/EH	QTL308	24GS	chr2.s_241669093	2	241669093	3.8437e-06	14.596	Zm00001d007881	TatD related DNase
									Zm00001d007882	Nuclear transcription factor Y subunit A-10
									Zm00001d007883	unknown function
									Zm00001d007884	MD-2-related lipid recognition domain-containing protein / ML domain-containing protein
									Zm00001d007885	Glutaredoxin family protein
									ENSRNA049477344	unknown function
									Zm00001d007886	Protein ENHANCED DOWNY MILDEW 2
309	B4/EH	QTL309	24GS	chr3.s_15169880	3	15169880	1.2744e-06	15.781	Zm00001d039799	Probable carboxylesterase 15
									Zm00001d039801	Ion channel CASTOR
									Zm00001d039802	DUF674 family protein
310	B4/EH	QTL310	24GS	chr3.s_15913457	3	15913457	2.0334e-07	18.005	Zm00001d039821	Histone H2B
									Zm00001d039822	LRR receptor-like serine/threonine-protein kinase EFR
									Zm00001d039824	LRR receptor-like serine/threonine-protein kinase EFR
									Zm00001d039825	unknown function
									Zm00001d039826	unknown function
311	B4/EH	QTL311	24GS	chr3.s_17369500	3	17369500	5.6622e-07	17.501	Zm00001d039873	Pentatricopeptide repeat-containing protein chloroplastic
									Zm00001d039874	scarecrow-like transcription factor 11 (SCL11)
									Zm00001d039875	Ubiquitin fusion degradation UFD1 family protein
									Zm00001d039876	unknown function
									ENSRNA049441566	unknown function
									Zm00001d039877	unknown function
									Zm00001d039878	unknown function
									Zm00001d039879	CONTAINS InterPro DOMAIN/s: Vacuolar import/degradation protein Vid24 (InterPro:IPR018618); Has 318 Blast hits to 317 proteins in 131 species: Archae - 0; Bacteria - 0; Metazoa - 80; Fungi - 184; Plants - 51; Viruses - 0; Other Eukaryotes - 3 (sourc /.../I BLink).
312	B4/EH	QTL312	24GS	chr3.s_181031871	3	181031871	5.5128e-07	16.878	Zm00001d042813	gpat1;glycerol-3-phosphosphate acyltransferase1:
									Zm00001d042814	Cytochrome P450 86A1
313	B4/EH	QTL313	24GS	chr4.s_223665402	4	223665402	7.6102e-06	13.093
314	B4/EH	QTL314	24GS	chr4.s_246778028	4	246778028	6.4863e-07	16.65	Zm00001d027045	unknown function
									Zm00001d054106	pdi3;protein disulfide isomerase3:
									Zm00001d054107	FAM10 family protein
									Zm00001d054109	unknown function
									Zm00001d054110	ankyrin repeat family protein
315	B4/EH	QTL315	24GS	chr5.s_5155211	5	5155211	4.4773e-07	17.639	Zm00001d013120	Cell differentiation Rcd1-like protein
									Zm00001d013122	Ycf20-like protein
									ENSRNA049446916	unknown function
									Zm00001d013123	unknown function
									Zm00001d013124	unknown function
									Zm00001d013125	unknown function
									Zm00001d013126	protein; Tyrosine specific protein phosphatase-like
									Zm00001d013127	Zinc transporter ZTP29
									Zm00001d013128	AP-1 complex subunit sigma-2
316	B4/EH	QTL316	24GS	chr5.s_107852042	5	107852042	5.1742e-07	16.757	Zm00001d015689	unknown function
									Zm00001d015690	unknown function
317	B4/EH	QTL317	24GS	chr5.s_191751857	5	191751857	5.1548e-07	16.708	Zm00001d017286	unknown function
									Zm00001d001708	unknown function
									Zm00001d017287	unknown function
318	B4/EH	QTL318	24GS	chr6.s_99521810	6	99521810	4.9917e-06	13.618	Zm00001d036738	S-adenosyl-L-methionine-dependent methyltransferases superfamily protein
									Zm00001d036739	npi393; :
									Zm00001d036740	Sterile alpha motif (SAM) domain-containing protein
									Zm00001d036741	Isoleucine--tRNA ligase cytoplasmic
319	B4/EH	QTL319	24GS	chr6.s_169737565	6	169737565	9.842e-06	13.881	Zm00001d039079	idh2;isocitrate dehydrogenase2: electrophoretic mobility; null allele is known; cytosolic; dimeric; intra/interlocus hybrid bands occur
									Zm00001d039080	DNA binding protein%3B Putative MADS-box transcription factor family protein
									Zm00001d039081	CTP synthase family protein
									Zm00001d039082	unknown function
									Zm00001d039083	DUF538 family protein
									Zm00001d039084	Ketol-acid reductoisomerase chloroplastic
									Zm00001d039085	ARM repeat superfamily protein
									Zm00001d039086	Tetratricopeptide repeat (TPR)-like superfamily protein
									Zm00001d039087	Phospholipase A1-IIgamma
									Zm00001d039088	Phospholipase A1-IIgamma
									Zm00001d039089	Malate dehydrogenase
320	B4/EH	QTL320	24GS	chr7.s_164317923	7	164317923	1.5346e-06	15.455	Zm00001d021838	unknown function
									Zm00001d021839	Remorin family protein
									Zm00001d021840	Putative methyltransferase family protein
									Zm00001d021841	Chaperonin-like RbcX protein
									Zm00001d021842	Zinc finger AN1 and C2H2 domain-containing stress-associated protein 11
									Zm00001d021843	unknown function
									Zm00001d021844	Sodium/hydrogen exchanger 2
321	B4/EH	QTL321	24GS	chr8.s_34239363	8	34239363	5.1548e-07	16.708	Zm00001d008018	unknown function
									Zm00001d009068	26S proteasome non-ATPase regulatory subunit 12 homolog B
									Zm00001d009070	unknown function
									Zm00001d009071	sweet17b;sugars will eventually be exported transporter17b:
322	B4/EH	QTL322	24GS	chr8.s_176469074	8	176469074	5.7674e-08	19.79	Zm00001d012544	myb domain protein 81
									Zm00001d012545	Serine-type endopeptidase inhibitor
									Zm00001d012546	Proteasome subunit alpha type-3
									Zm00001d012548	Ribonuclease III domain-containing protein RNC1 chloroplastic
									Zm00001d012549	Probable U3 small nucleolar RNA-associated protein 11
									Zm00001d012550	Leucine-rich repeat (LRR) family protein
									Zm00001d012551	unknown function
									Zm00001d012552	Putative calcium-dependent protein kinase family protein
									Zm00001d012553	obf4;octopine synthase binding factor4: cDNA clone; candidate for ocs-element transcription factor; small gene family
323	B4/EH	QTL323	24GS	chr9.s_143464442	9	143464442	5.1038e-07	16.752	Zm00001d047851	alpha/beta-Hydrolases superfamily protein
									Zm00001d047852	BTB/POZ domain-containing protein
									Zm00001d047853	Protein kinase superfamily protein
									Zm00001d047854	LAG1 longevity assurance homolog 2
324	B4/EH	QTL324	24GS	chr10.s_9849997	10	9849997	6.5734e-06	15.288	Zm00001d023551	Putative leucine-rich repeat receptor-like protein kinase family protein
									Zm00001d023552	2-oxoglutarate dehydrogenase E1 component
325	B4/EH	QTL325	24GS	chr10.s_85874791	10	85874791	2.9223e-07	25.602	Zm00001d024742	unknown function
									Zm00001d024743	Light-mediated development protein DET1
									Zm00001d023135	unknown function
									Zm00001d024744	PTI1-like tyrosine-protein kinase 3
									Zm00001d024745	Peroxidase 64
326	B4/EH	QTL326	24GS	chr10.s_108723880	10	108723880	5.5826e-07	16.922
327	B1/EH	QTL327	24YY	chr2.s_187002929	2	187002929	2.049e-07	12.706	Zm00001d005761	unknown function
									Zm00001d005762	alpha/beta-Hydrolases superfamily protein
328	B1/EH	QTL328	24YY	chr4.s_176049634	4	176049634	7.4245e-06	8.26	Zm00001d051988	PAP-specific phosphatase HAL2-like
									Zm00001d051989	unknown function
									Zm00001d051990	Hydroxyproline-rich glycoprotein family protein
									Zm00001d051991	unknown function
									Zm00001d051993	Alpha-galactosidase 3
									Zm00001d051994	unknown function
									Zm00001d051995	pcna2;proliferating cell nuclear antigen2: a cell cycle gene regulated by tb1
329	B1/EH	QTL329	24YY	chr4.s_187042186	4	187042186	1.1679e-06	9.805	Zm00001d052317	F10K1.23
									Zm00001d052318	Putative DUF231 domain containing family protein
									Zm00001d052319	unknown function
									Zm00001d052320	unknown function
									Zm00001d052321	Tautomerase/MIF superfamily protein
330	B2/EH	QTL330	24YY	chr1.s_236436498	1	236436498	1.3809e-06	11.132	Zm00001d032729	Alpha-L-arabinofuranosidase 1
									Zm00001d032730	Phosphatidate cytidylyltransferase 3
331	B2/EH	QTL331	24YY	chr6.s_103264246	6	103264246	4.5432e-06	9.086	Zm00001d036832	unknown function
									Zm00001d036833	Putative pentatricopeptide repeat-containing protein
									Zm00001d036834	C globular stage isoform 1
									Zm00001d036835	Peroxidase 67
332	B3/EH	QTL332	24YY	chr1.s_57480744	1	57480744	4.2137e-06	9.084	Zm00001d029084	Fumarate hydratase 1 mitochondrial
									Zm00001d029085	Probable phospholipid hydroperoxide glutathione peroxidase 6 mitochondrial
									Zm00001d029086	RING-H2 finger protein ATL3
									Zm00001d029087	Sucrose synthase 3
									Zm00001d029088	Fumarate hydratase 1 mitochondrial
									Zm00001d029089	Probable phospholipid hydroperoxide glutathione peroxidase 6 mitochondrial
									Zm00001d029090	RING-H2 finger protein ATL3
									Zm00001d029091	sus2;sucrose synthase2: Encodes sucrose synthase-2 (SUS2); one of 3 loci defined for this function; compare sh1 and sus1.
333	B3/EH	QTL333	24YY	chr1.s_184286211	1	184286211	4.6721e-06	8.758	Zm00001d031263	U-box domain-containing protein 15
									Zm00001d031264	Cupin%2C RmlC-type
									Zm00001d031265	S-adenosyl-L-methionine-dependent methyltransferases superfamily protein
334	B3/EH	QTL334	24YY	chr1.s_249961097	1	249961097	5.5411e-06	9.151	Zm00001d033085	unknown function
									Zm00001d033086	unknown function
									Zm00001d033087	11-beta-hydroxysteroid dehydrogenase-like 5
335	B3/EH	QTL335	24YY	chr1.s_267545262	1	267545262	6.1465e-06	8.729	Zm00001d033575	DUF1336 domain containing protein expressed
336	B3/EH	QTL336	24YY	chr3.s_203360592	3	203360592	7.0238e-06	9.893	Zm00001d043539	NADPH reductase TAH18
									Zm00001d043540	unknown function
									Zm00001d043541	Ribosomal protein L20
337	B3/EH	QTL337	24YY	chr5.s_2349484	5	2349484	4.1474e-06	9.673	Zm00001d012946	unknown function
									Zm00001d012947	E3 ubiquitin-protein ligase HOS1
									Zm00001d012948	unknown function
									Zm00001d012949	unknown function
									Zm00001d012950	unknown function
									Zm00001d012952	Protein VAC14 homolog
									Zm00001d012953	Protein NRT1/ PTR FAMILY 5.6
									Zm00001d012954	ras11B2;ras-related protein11B2:
									Zm00001d012955	Fes1A
									Zm00001d012956	unknown function
									Zm00001d012957	Expansin-A6
									Zm00001d012958	Protein kinase APK1A chloroplastic
									ENSRNA049463667	unknown function
									Zm00001d012960	Nucleotide-diphospho-sugar transferases superfamily protein
									Zm00001d012961	Pentatricopeptide repeat-containing protein
									Zm00001d012962	Probable protein phosphatase 2C 4
338	B3/EH	QTL338	24YY	chr6.s_88911329	6	88911329	1.099e-06	10.115	Zm00001d036447	unknown function
									Zm00001d036448	Putative MAP kinase family protein
									Zm00001d036449	Putative MATE efflux family protein
339	B3/EH	QTL339	24YY	chr6.s_137260517	6	137260517	6.7452e-06	8.333	Zm00001d037774	Auxin-responsive protein IAA27
									Zm00001d037775	Probable lactoylglutathione lyase chloroplastic
									Zm00001d037776	unknown function
340	B3/EH	QTL340	24YY	chr8.s_179174227	8	179174227	9.98e-06	8.243	Zm00001d012719	BZIP-type transcription factor
									Zm00001d012720	E3 ubiquitin-protein ligase ATL41
									Zm00001d012721	Gibberellin receptor GID1
									Zm00001d012722	DNA-directed DNA polymerases
									Zm00001d012725	Transcription factor TCP4
341	B3/EH	QTL341	24YY	chr8.s_179452578	8	179452578	2.2338e-06	9.922	Zm00001d012729	Protein NUCLEAR FUSION DEFECTIVE 6 chloroplastic/mitochondrial
									Zm00001d012730	unknown function
									Zm00001d012731	Auxin response factor 3
									Zm00001d012732	Optic atrophy 3 protein (OPA3)
									Zm00001d012733	Protein RRP6-like 2
342	B3/EH	QTL342	24YY	chr9.s_132906750	9	132906750	2.6205e-06	9.711	ENSRNA049476908	unknown function
									Zm00001d047505	Putative homeodomain-like transcription factor superfamily protein
									Zm00001d047506	Putative GTP diphosphokinase RSH1 chloroplastic
343	B4/EH	QTL343	24YY	chr2.s_198797545	2	198797545	6.3978e-06	9.911	Zm00001d006113	DEAD-box ATP-dependent RNA helicase 28
344	B4/EH	QTL344	24YY	chr3.s_79304361	3	79304361	8.4209e-06	9.893	Zm00001d040920	tRNA (guanine(37)-N1)-methyltransferase 2
345	B4/EH	QTL345	24YY	chr3.s_190316984	3	190316984	3.0086e-06	9.307	Zm00001d043155	las1-like family protein
									Zm00001d043156	F-box protein
									Zm00001d043157	Rhomboid-like protein 20
									Zm00001d043158	Tubulin beta-6 chain
346	B4/EH	QTL346	24YY	chr4.s_146782777	4	146782777	3.8595e-07	11.226	Zm00001d051163	pal5;phenylalanine ammonia lyase5:
									Zm00001d051164	Phenylalanine ammonia-lyase 1
									Zm00001d051165	AT5G44030 (E=6e-024) CESA4 IRX5 NWS2 | CESA4 (CELLULOSE SYNTHASE A4); cellulose synthase/ transferase transferring glycosyl groups
347	B4/EH	QTL347	24YY	chr5.s_113418889	5	113418889	1.3987e-09	18.427
348	B4/EH	QTL348	24YY	chr6.s_96107858	6	96107858	6.073e-06	8.799	Zm00001d036646	mab25;math-btb25:
349	B4/EH	QTL349	24YY	chr6.s_163541422	6	163541422	9.336e-06	8.357	Zm00001d038731	unknown function
									Zm00001d038732	Acid phosphatase/vanadium-dependent haloperoxidase-related protein
									Zm00001d038733	Pentatricopeptide repeat-containing protein
									Zm00001d038734	CLP protease regulatory subunit CLPX1 mitochondrial
									Zm00001d038735	unknown function
									Zm00001d038736	unknown function
									Zm00001d038737	Serine acetyltransferase 5
									Zm00001d038738	unknown function
									Zm00001d038739	Inner membrane protein oxaA
350	B4/EH	QTL350	24YY	chr7.s_111960760	7	111960760	3.9582e-06	9.485	Zm00001d020408	Typical P-type R2R3 Myb protein
351	B4/EH	QTL351	24YY	chr8.s_6153322	8	6153322	3.5794e-07	11.231	Zm00001d008349	unknown function
									Zm00001d008351	Retrotransposon-like protein
									Zm00001d008352	DUF2361 family protein
									Zm00001d008354	Zinc knuckle (CCHC-type) family protein
									Zm00001d008355	unknown function
									Zm00001d008356	C2H2 and C2HC zinc fingers superfamily protein
									Zm00001d008357	Glycogen synthase kinase-3 MsK-3%3B Putative glycogen synthase kinase family protein
352	B4/EH	QTL352	24YY	chr8.s_17942512	8	17942512	5.1168e-07	10.857	Zm00001d008725	Putative DEAD-box ATP-dependent RNA helicase family protein
									Zm00001d008726	DUF4050 family protein
									Zm00001d008727	pld2;phospholipase D2:
									Zm00001d008728	unknown function
									ENSRNA049449125	unknown function
									Zm00001d008729	unknown function
									Zm00001d008730	seed gene 3
									Zm00001d008731	Alba DNA/RNA-binding protein
353	B4/EH	QTL353	24YY	chr8.s_138470434	8	138470434	4.0713e-08	14.799	ENSRNA049448858	unknown function
									Zm00001d011082	unknown function
									Zm00001d011083	WAT1-related protein
									Zm00001d011084	unknown function
									Zm00001d011085	Lactate/malate dehydrogenase family protein
									Zm00001d011086	Actin-7
									Zm00001d011087	Actin-7
354	B4/EH	QTL354	24YY	chr8.s_149667567	8	149667567	3.1287e-06	9.28	Zm00001d011406	Heat stress transcription factor C-1
355	B4/EH	QTL355	24YY	chr10.s_143571370	10	143571370	9.8821e-06	9.224	Zm00001d026319	unknown function
									ENSRNA049451307	unknown function
									Zm00001d026320	unknown function
									Zm00001d026321	F-box/kelch-repeat protein
									Zm00001d026322	Protein kinase superfamily protein
									Zm00001d026323	DNA-directed RNA polymerase 3 chloroplastic
									Zm00001d026325	Homeobox-leucine zipper protein ATHB-14
									Zm00001d026326	F-box domain containing protein%3B F-box domain containing protein isoform 1%3B F-box domain containing protein isoform 2%3B F-box domain containing protein isoform 3%3B F-box domain containing protein isoform 4
									Zm00001d026328	DUF2146 family protein
356	B5/EH	QTL356	24YY	chr5.s_220161890	5	220161890	3.6189e-06	10.037	Zm00001d018406	MGD2
									Zm00001d018407	unknown function
									Zm00001d018408	Vesicle-associated membrane protein 711
									Zm00001d018409	26S protease regulatory subunit 6A homolog A
									ENSRNA049477984	unknown function
									zma-MIR396f	unknown function
357	B5/EH	QTL357	24YY	chr7.s_52671642	7	52671642	1.9539e-06	10.885	Zm00001d019706	UNC-50 family protein
358	B5/EH	QTL358	24YY	chr7.s_168603575	7	168603575	6.1803e-06	10.371	Zm00001d022045	tRNA/rRNA methyltransferase (SpoU) family protein
359	B5/EH	QTL359	24YY	chr9.s_130093218	9	130093218	4.3328e-06	9.832	Zm00001d047438	P-loop containing nucleoside triphosphate hydrolases superfamily protein
									Zm00001d047439	Probable protein S-acyltransferase 17
360	B5/EH	QTL360	24YY	chr10.s_16725708	10	16725708	1.0268e-06	11.384	Zm00001d023715	Melibiase family protein
									Zm00001d023716	unknown function
									Zm00001d023717	Zinc finger BED domain-containing protein DAYSLEEPER
									Zm00001d023718	de18;defective18: Defective kernel: seed weight less than half of normal (B37) (Torti et al. 1984)
									Zm00001d023067	unknown function
									Zm00001d023719	unknown function
361	B1/EH	QTL361	BLUP	chr1.s_242404875	1	242404875	7.6719e-06	7.544	Zm00001d032903	Transcription repressor OFP12
									Zm00001d032904	unknown function
									Zm00001d032905	DWNN domain a CCHC-type zinc finger
362	B1/EH	QTL362	BLUP	chr1.s_290263508	1	290263508	3.7907e-06	7.665	Zm00001d034340	Patatin-like protein 6
									Zm00001d034341	Arv1-like protein
									Zm00001d034342	unknown function
									Zm00001d034343	Histidinol dehydrogenase chloroplastic
									Zm00001d034344	WPP domain-associated protein
									Zm00001d034345	Ferredoxin--NADP reductase root isozyme 1 chloroplastic
									Zm00001d034346	Accelerated cell death 11
									ENSRNA049470257	unknown function
									ENSRNA049470248	unknown function
363	B1/EH	QTL363	BLUP	chr3.s_158427228	3	158427228	9.755e-06	7.157	Zm00001d042269	DNAJ heat shock N-terminal domain-containing protein
									Zm00001d042270	Heavy metal transport/detoxification superfamily protein
									Zm00001d042271	Trihelix transcription factor ASR3
									Zm00001d042272	Histone-lysine N-methyltransferase H3 lysine-9 specific SUVH4
364	B1/EH	QTL364	BLUP	chr5.s_219226879	5	219226879	6.8895e-06	7.422	Zm00001d018362	Protein TSS
									Zm00001d018363	Probable steroid-binding protein 3
									Zm00001d018364	Snf1-related kinase interacting protein SKI1
									Zm00001d018365	AUGMIN subunit 8
									Zm00001d018366	emb17;embryo defective17: in mutants; embryogenesis is arrested at or before transition stage; encodes plastid initiation factor 3
									Zm00001d018367	Spermidine hydroxycinnamoyl transferase
365	B1/EH	QTL365	BLUP	chr9.s_151247596	9	151247596	3.6558e-06	8.96	Zm00001d048161	unknown function
									Zm00001d048162	Expressed protein; protein
									Zm00001d048163	Acyl carrier protein
									Zm00001d048164	Radical SAM superfamily protein
									Zm00001d048165	Protein EARLY RESPONSIVE TO DEHYDRATION 15
									Zm00001d048166	UPF0496 protein At3g28300
									Zm00001d048168	3-ketoacyl-CoA synthase 15
									Zm00001d048169	UPF0496 protein At3g28300
366	B2/EH	QTL366	BLUP	chr1.s_290263508	1	290263508	6.4135e-06	7.154	Zm00001d034340	Patatin-like protein 6
									Zm00001d034341	Arv1-like protein
									Zm00001d034342	unknown function
									Zm00001d034343	Histidinol dehydrogenase chloroplastic
									Zm00001d034344	WPP domain-associated protein
									Zm00001d034345	Ferredoxin--NADP reductase root isozyme 1 chloroplastic
									Zm00001d034346	Accelerated cell death 11
									ENSRNA049470257	unknown function
									ENSRNA049470248	unknown function
367	B2/EH	QTL367	BLUP	chr4.s_243053517	4	243053517	6.7036e-06	8.757	Zm00001d053888	Glycosyltransferase-like KOBITO 1
									Zm00001d053889	cas1;cycloartenol synthase1: leaf cDNA csu265
									Zm00001d053890	Squamosa promoter-binding-like protein 2
368	B2/EH	QTL368	BLUP	chr5.s_2858015	5	2858015	9.0977e-06	7.023	Zm00001d012984	Protein FLC EXPRESSOR
									Zm00001d012985	Glutamate--tRNA ligase chloroplastic/mitochondrial
									ENSRNA049463790	unknown function
									ENSRNA049463686	unknown function
									zma-MIR390b	unknown function
									Zm00001d012988	CASP-like protein 4B1
									Zm00001d012989	unknown function
									Zm00001d012990	Probable inactive purple acid phosphatase 1
									Zm00001d012991	2-oxoglutarate-dependent dioxygenase family protein
									Zm00001d012992	40S ribosomal protein S26-3
									Zm00001d012993	Transcription factor IIS protein
									Zm00001d012994	Histidine kinase CKI1
									Zm00001d012995	unknown function
									Zm00001d012996	KH domain-containing protein SPIN1
									Zm00001d012997	unknown function
									Zm00001d012998	50S ribosomal protein L17 chloroplastic
369	B2/EH	QTL369	BLUP	chr6.s_120199653	6	120199653	9.9333e-06	7.431	Zm00001d037305	Potassium transporter 8
									Zm00001d037306	Squamosa promoter-binding-like protein 18
370	B2/EH	QTL370	BLUP	chr9.s_21879944	9	21879944	2.1258e-06	7.965	Zm00001d045430	ATP-dependent Clp protease proteolytic subunit
									Zm00001d045431	Enolase 1
371	B2/EH	QTL371	BLUP	chr9.s_151247596	9	151247596	6.9422e-06	8.404	Zm00001d048161	unknown function
									Zm00001d048162	Expressed protein; protein
									Zm00001d048163	Acyl carrier protein
									Zm00001d048164	Radical SAM superfamily protein
									Zm00001d048165	Protein EARLY RESPONSIVE TO DEHYDRATION 15
									Zm00001d048166	UPF0496 protein At3g28300
									Zm00001d048168	3-ketoacyl-CoA synthase 15
									Zm00001d048169	UPF0496 protein At3g28300
372	B3/EH	QTL372	BLUP	chr1.s_184286211	1	184286211	9.2979e-06	7.009	Zm00001d031263	U-box domain-containing protein 15
									Zm00001d031264	Cupin%2C RmlC-type
									Zm00001d031265	S-adenosyl-L-methionine-dependent methyltransferases superfamily protein
373	B3/EH	QTL373	BLUP	chr6.s_120199653	6	120199653	7.7476e-06	7.833	Zm00001d037305	Potassium transporter 8
									Zm00001d037306	Squamosa promoter-binding-like protein 18
374	B3/EH	QTL374	BLUP	chr8.s_121753241	8	121753241	5.0076e-06	7.338	Zm00001d010606	Protein RETICULATA-RELATED 6 chloroplastic
									Zm00001d010607	PLAC8 family protein
									zma-MIR164h	unknown function
									Zm00001d010608	Remorin family protein
375	B3/EH	QTL375	BLUP	chr9.s_151247596	9	151247596	8.5555e-06	7.873	Zm00001d048161	unknown function
									Zm00001d048162	Expressed protein; protein
									Zm00001d048163	Acyl carrier protein
									Zm00001d048164	Radical SAM superfamily protein
									Zm00001d048165	Protein EARLY RESPONSIVE TO DEHYDRATION 15
									Zm00001d048166	UPF0496 protein At3g28300
									Zm00001d048168	3-ketoacyl-CoA synthase 15
									Zm00001d048169	UPF0496 protein At3g28300
376	B3/EH	QTL376	BLUP	chr10.s_137927860	10	137927860	5.576e-06	7.459	Zm00001d026077	Trichome birefringence-like 43
									Zm00001d026078	F-box protein PP2-A13
									Zm00001d023186	unknown function
									Zm00001d026079	Probable methyltransferase PMT15
									Zm00001d026080	unknown function
377	B4/EH	QTL377	BLUP	chr1.s_3965140	1	3965140	7.4309e-06	7.274	Zm00001d027371	T-complex protein 1 subunit delta
									Zm00001d022655	unknown function
									Zm00001d027373	cdc2;cell division control protein2 homolog: cDNA sequence homologous to cdc2/cdc28 subfamily of serine/threonine protein kinases; complements yeast cdc28
									Zm00001d027374	Per1-like family protein
									Zm00001d027375	LysM domain containing protein
									Zm00001d027376	Cyclin-T1-5
									Zm00001d027377	unknown function
									Zm00001d027378	unknown function
									Zm00001d027379	Serine carboxypeptidase S28 family protein
									Zm00001d027380	Ornithine carbamoyltransferase chloroplastic
									Zm00001d022656	unknown function
									Zm00001d022657	unknown function
378	B5/EH	QTL378	BLUP	chr1.s_286757763	1	286757763	9.644e-06	10.293	Zm00001d034203	AT5G44030 (E=6e-024) CESA4 IRX5 NWS2 | CESA4 (CELLULOSE SYNTHASE A4); cellulose synthase/ transferase transferring glycosyl groups
									Zm00001d034204	AP2-like ethylene-responsive transcription factor ANT
									Zm00001d022994	unknown function
									Zm00001d034205	Probable xyloglucan glycosyltransferase 12
									Zm00001d034206	Expressed protein; protein
379	B5/EH	QTL379	BLUP	chr2.s_2031400	2	2031400	8.8357e-07	10.935	Zm00001d001857	light harvesting complex photosystem II subunit 6
									Zm00001d001858	BTB/POZ domain-containing protein
									Zm00001d001859	Vacuolar protein sorting-associated protein 41 homolog
									Zm00001d001860	Haloacid dehalogenase-like hydrolase domain-containing protein
									Zm00001d001861	TPR domain containing protein
									Zm00001d001862	unknown function
									Zm00001d001864	Uracil-DNA glycosylase mitochondrial
									Zm00001d001865	crr1;cytokinin response regulator1: single copy;cDNA and genomic sequences; induced in leaf by cytokinin; and inorganic nitrogen; SSR umc1622
380	B5/EH	QTL380	BLUP	chr4.s_21166871	4	21166871	2.6333e-06	9.292	Zm00001d049217	Senescence-specific cysteine protease SAG12
									Zm00001d049218	Two-pore potassium channel 1
									Zm00001d049219	Senescence-specific cysteine protease SAG12
381	B5/EH	QTL381	BLUP	chr4.s_139237383	4	139237383	2.1697e-06	9.446	Zm00001d051054	unknown function
									Zm00001d051055	Cytochrome c oxidase polypeptide VIb%3B Cytochrome c oxidase polypeptide VIb isoform 1%3B Cytochrome c oxidase polypeptide VIb isoform 2
									Zm00001d051056	S-adenosylmethionine decarboxylase proenzyme
									Zm00001d051057	Histone-lysine N-methyltransferase ASHR3
382	B5/EH	QTL382	BLUP	chr5.s_67327934	5	67327934	7.2676e-06	8.431	Zm00001d001572	unknown function
									Zm00001d014898	Clathrin light chain 2
									Zm00001d014899	unknown function
									Zm00001d014900	transcription factor jumonji (jmjC) domain-containing protein
									Zm00001d014901	Signal peptide peptidase-like 4
									Zm00001d014902	unknown function
383	Zero/HAE	QTL383	24YY	chr1.s_189876502	1	189876502	6.5346e-07	11.429	Zm00001d031429	pfkB-like carbohydrate kinase family protein
									Zm00001d031430	BEST Arabidopsis thaliana protein match is: nucleolar protein gar2-related (TAIR:AT2G42320.2); Has 3163 Blast hits to 2460 proteins in 357 species: Archae - 16; Bacteria - 291; Metazoa - 841; Fungi - 335; Plants - 248; Viruses - 72; Other Eukaryotes /.../0 (source: NCBI BLink).
									Zm00001d031431	complex I subunit
384	Zero/HAE	QTL384	24YY	chr2.s_5778387	2	5778387	5.8142e-06	9.775	Zm00001d002085	Glycerol kinase
									Zm00001d002086	Ubiquitin carboxyl-terminal hydrolase 22
									Zm00001d002087	EamA-like transporter family
									Zm00001d002088	DNA-binding WRKY
									Zm00001d002089	Tetratricopeptide repeat (TPR)-like superfamily protein
									Zm00001d002090	Synaptotagmin-5
385	Zero/HAE	QTL385	24YY	chr2.s_34504979	2	34504979	4.472e-06	9.245	Zm00001d003173	NAD(P)-binding Rossmann-fold superfamily protein
									Zm00001d003174	NAD(P)-binding Rossmann-fold superfamily protein
386	Zero/HAE	QTL386	24YY	chr3.s_178238459	3	178238459	7.6214e-06	8.641	Zm00001d042721	G-box-binding factor 4
									Zm00001d042722	unknown function
									Zm00001d042723	Omega-hydroxypalmitate O-feruloyl transferase
									Zm00001d042724	tubtf2;TUB-transcription factor 2: Locus designated and assigned to a transcription factor family by the GRASSIUS project (Yilmaz et al 2009) ; which also provided the mappings to the B73_Reference Genome sequence v2 gene models.
									Zm00001d042725	Sm-like protein LSM3B
									Zm00001d042726	Protein BOLA2
									Zm00001d042727	Fructose-16-bisphosphatase cytosolic
387	Zero/HAE	QTL387	24YY	chr7.s_1390039	7	1390039	6.5168e-07	10.771	Zm00001d018628	Dirigent protein 11
									Zm00001d018629	Dirigent-like protein pDIR3
									Zm00001d018630	Disease resistance response protein 206
									Zm00001d018631	Dirigent protein 11
									Zm00001d018632	Pyridoxal 5'-phosphate synthase-like subunit PDX1.2
									Zm00001d018633	Pyridoxal 5'-phosphate synthase-like subunit PDX1.2
									Zm00001d018634	unknown function
									Zm00001d018635	Phytosulfokine receptor 2
									Zm00001d018636	unknown function
									Zm00001d018637	Transducin/WD40 repeat-like superfamily protein
									Zm00001d018638	alt7;alanine aminotransferase7: bundle sheath alanine transasminase; see also alt8; alt9
									Zm00001d018639	Pentatricopeptide repeat-containing protein ELI1 chloroplastic
388	Zero/HAE	QTL388	24YY	chr8.s_23366310	8	23366310	2.5558e-06	9.734	Zm00001d008867	Sugar transporter ERD6-like 6
									Zm00001d008868	receptor-like kinase
									Zm00001d008869	Class III HD-Zip III protein HB8%3B Putative homeobox/bZIP/lipid-binding protein family
									Zm00001d008870	Thioredoxin superfamily protein
									Zm00001d008871	Nuclear pore complex protein NUP35
									Zm00001d008872	Putative AP2/EREBP transcription factor superfamily protein
389	Zero/HAE	QTL389	24YY	chr9.s_142393415	9	142393415	9.9915e-06	8.398	Zm00001d047809	unknown function
									Zm00001d047810	unknown function
									Zm00001d047811	unknown function
									Zm00001d047812	Oxysterol-binding protein-related protein 3B
									Zm00001d027198	unknown function
390	Zero/HAE	QTL390	BLUP	chr3.s_2452604	3	2452604	1.2396e-06	8.569	Zm00001d039355	atx4;arabidopsis trithorax homolog4:
									Zm00001d039356	unknown function
									Zm00001d039357	Defective in cullin neddylation protein
									Zm00001d039358	Replication protein-like
391	U1/PH	QTL391	24GS	chr3.s_14423315	3	14423315	6.9061e-06	12.498	Zm00001d039771	BEST Arabidopsis thaliana protein match is: transcription factor-related (TAIR:AT4G18650.1); Has 560 Blast hits to 560 proteins in 40 species: Archae - 0; Bacteria - 0; Metazoa - 2; Fungi - 0; Plants - 558; Viruses - 0; Other Eukaryotes - 0 (source: /.../BLink).
									Zm00001d039772	Serine carboxypeptidase K10B2.2
392	U1/PH	QTL392	24GS	chr4.s_158810425	4	158810425	7.5159e-06	12.839	Zm00001d051442	Probable methyltransferase PMT15
									Zm00001d051443	unknown function
									Zm00001d051444	unknown function
									Zm00001d051446	unknown function
393	U1/PH	QTL393	24GS	chr4.s_166090837	4	166090837	7.0843e-06	14.848	Zm00001d051664	2-oxoglutarate (2OG) and Fe(II)-dependent oxygenase superfamily protein
									Zm00001d051666	Neutral/alkaline invertase
394	U1/PH	QTL394	24GS	chr4.s_238508718	4	238508718	8.9173e-06	12.891	Zm00001d053667	Chaperone protein dnaJ 6
									Zm00001d053670	unknown function
395	U1/PH	QTL395	24GS	chr5.s_12228210	5	12228210	7.5388e-06	14.222	Zm00001d013465	Dwarf plant9
									Zm00001d013466	rhcp1;ring hc protein1: expressed during brace root initiation and regulated by abiotic stresses.
396	U1/PH	QTL396	24GS	chr5.s_18303680	5	18303680	3.2169e-06	15.545	Zm00001d013711	unknown function
									Zm00001d013712	Nucleic acid binding protein
									Zm00001d013713	Nucleotide-binding protein-like
									Zm00001d013716	Probable E3 ubiquitin-protein ligase ARI2
397	U1/PH	QTL397	24GS	chr6.s_163793092	6	163793092	7.3823e-06	12.561	Zm00001d038745	SNF1-related protein kinase catalytic subunit alpha KIN10
									Zm00001d038746	Heat stress transcription factor A-4a
									Zm00001d038747	unknown function
									Zm00001d038748	unknown function
398	U1/PH	QTL398	24GS	chr10.s_123355984	10	123355984	9.4621e-06	13.068	Zm00001d025589	Transcription factor HY5-like
									Zm00001d025590	ABC transporter B family member 19
									Zm00001d025591	60S ribosomal protein L6-3
399	U1/PH	qU3	24YY	chr1.s_165433756	1	165433756	3.5343e-06	10.554
400	U1/PH	QTL400	24YY	chr2.s_195761195	2	195761195	7.3481e-06	8.305	Zm00001d006030	ENT domain containing protein
									Zm00001d006031	unknown function
									Zm00001d006032	unknown function
401	U1/PH	QTL401	24YY	chr2.s_201280032	2	201280032	9.656e-06	8.388	Zm00001d006193	cytochrome P450 family 78 subfamily A polypeptide 8
									Zm00001d006194	Mediator complex subunit 10 CG5057-PA
									Zm00001d006195	Homeobox-leucine zipper protein ATHB-12
									Zm00001d006196	30S ribosomal protein S31
									Zm00001d006197	Kinesin-like protein KIN-7G
402	U1/PH	QTL402	24YY	chr3.s_231198244	3	231198244	9.9867e-06	9.438	Zm00001d044535	WAT1-related protein
403	U1/PH	QTL403	24YY	chr4.s_133353069	4	133353069	7.1995e-06	9.12	Zm00001d050955	Putative cytochrome P450 superfamily protein
404	U1/PH	QTL404	24YY	chr4.s_200738571	4	200738571	8.217e-06	8.182	Zm00001d052781	Two-component response regulator-like APRR9
									Zm00001d052782	unknown function
									Zm00001d052783	Proline-rich family protein
									Zm00001d052784	FAD/NAD(P)-binding oxidoreductase family protein
405	U1/PH	QTL405	24YY	chr4.s_235960094	4	235960094	2.2887e-06	9.66	Zm00001d053597	mgs2;male gametophyte-specific2: pollen-specific cDNA with pectate lyase homology
									Zm00001d053599	unknown function
									Zm00001d053600	unknown function
406	U1/PH	qU4	24YY	chr5.s_6757775	5	6757775	1.265e-06	9.727	Zm00001d013219	Arginine N-methyltransferase 2
									Zm00001d013220	Probable protein phosphatase 2C 48
									Zm00001d013221	SWIb domain-containing protein
									Zm00001d013222	Gibberellin-regulated protein 10
									Zm00001d013223	Retrovirus-related Pol polyprotein LINE-1
									Zm00001d013224	Protein MOR1
									Zm00001d013225	TIP41-like family protein
									Zm00001d013226	cytochrome P450 family 81 subfamily D polypeptide 8
									Zm00001d013228	TIP41-like family protein
									Zm00001d013229	Cytochrome P450 CYP81A17
									Zm00001d013230	ben1;bentazon resistance1: recessive susceptibility to nicosulfuron (Accent) and mesotrione herbicidesDominant Ben1 resistant; with Ben2
									Zm00001d013231	cytochrome P450 family 81 subfamily D polypeptide 8
									Zm00001d013232	Transcription factor bHLH113
407	U1/PH	QTL407	24YY	chr5.s_7923902	5	7923902	2.7366e-06	10.559	Zm00001d013286	Potassium transporter 10
									Zm00001d013285	unknown function
									Zm00001d013287	unknown function
									Zm00001d013288	Protein kinase superfamily protein
									Zm00001d013289	Transmembrane BAX inhibitor motif-containing protein 4
									Zm00001d013290	Transmembrane emp24 domain-containing protein p24beta3
408	U1/PH	QTL408	24YY	chr6.s_165724288	6	165724288	5.7874e-06	8.495	Zm00001d038845	Myosin family protein with Dil domain
									Zm00001d038846	Protein phosphatase 2C 16
									Zm00001d038847	Beta-galactosidase 17
409	U1/PH	QTL409	24YY	chr7.s_160899472	7	160899472	4.0006e-06	9.299	Zm00001d021706	Histone H2A
									Zm00001d021707	Histone H2A
									Zm00001d021708	Pentatricopeptide repeat-containing protein chloroplastic
									Zm00001d001264	unknown function
									Zm00001d021709	ippi1;isopentenyl pyrophosphate isomerase1: part of multigene family encoding isopentenyl pyrophosphate isomerase
410	U1/PH	QTL410	24YY	chr9.s_144057892	9	144057892	6.1634e-06	9.424	Zm00001d047875	mkkk10;MAP kinase kinase kinase10: Function inferred from sequence similarilty
									Zm00001d047876	partner of Y14-MAGO
									Zm00001d047877	Protein FAF-like chloroplastic
									Zm00001d047878	Putative HLH DNA-binding domain superfamily protein
									Zm00001d047879	CLE family OsCLE302 protein; protein
411	U1_PH	qU3	BLUP	chr1.s_165433756	1	165433756	6.2007e-07	9.716
412	U1_PH	QTL412	BLUP	chr3.s_158427472	3	158427472	7.9176e-06	7.075	Zm00001d042269	DNAJ heat shock N-terminal domain-containing protein
									Zm00001d042270	Heavy metal transport/detoxification superfamily protein
									Zm00001d042271	Trihelix transcription factor ASR3
									Zm00001d042272	Histone-lysine N-methyltransferase H3 lysine-9 specific SUVH4
413	U1_PH	QTL413	BLUP	chr4.s_200738571	4	200738571	3.3468e-06	7.614	Zm00001d052781	Two-component response regulator-like APRR9
									Zm00001d052782	unknown function
									Zm00001d052783	Proline-rich family protein
									Zm00001d052784	FAD/NAD(P)-binding oxidoreductase family protein
414	U1_PH	QTL414	BLUP	chr4.s_238508718	4	238508718	8.408e-06	7.283	Zm00001d053667	Chaperone protein dnaJ 6
									Zm00001d053670	unknown function
415	U1_PH	QTL415	BLUP	chr4.s_242191826	4	242191826	6.2557e-06	7.348	Zm00001d053841	Zinc finger CCCH domain-containing protein 40
									Zm00001d053842	unknown function
									Zm00001d053843	Wound induced protein
									Zm00001d053844	unknown function
									Zm00001d053845	unknown function
									Zm00001d053846	Sugar transport protein 1
									Zm00001d053848	Protein SRG1
									Zm00001d053850	unknown function
									ENSRNA049466709	unknown function
									ENSRNA049466693	unknown function
									Zm00001d053851	unknown function
									Zm00001d053852	Regulator of Vps4 activity in the MVB pathway protein
									Zm00001d053853	Probable choline kinase 2
416	U1_PH	qU4	BLUP	chr5.s_6757775	5	6757775	7.9591e-07	8.663	Zm00001d013219	Arginine N-methyltransferase 2
									Zm00001d013220	Probable protein phosphatase 2C 48
									Zm00001d013221	SWIb domain-containing protein
									Zm00001d013222	Gibberellin-regulated protein 10
									Zm00001d013223	Retrovirus-related Pol polyprotein LINE-1
									Zm00001d013224	Protein MOR1
									Zm00001d013225	TIP41-like family protein
									Zm00001d013226	cytochrome P450 family 81 subfamily D polypeptide 8
									Zm00001d013228	TIP41-like family protein
									Zm00001d013229	Cytochrome P450 CYP81A17
									Zm00001d013230	ben1;bentazon resistance1: recessive susceptibility to nicosulfuron (Accent) and mesotrione herbicidesDominant Ben1 resistant; with Ben2
									Zm00001d013231	cytochrome P450 family 81 subfamily D polypeptide 8
									Zm00001d013232	Transcription factor bHLH113
417	U1_PH	QTL417	BLUP	chr6.s_151981010	6	151981010	6.3233e-06	7.488	Zm00001d038221	NAC domain containing protein 32
									Zm00001d038222	Probable magnesium transporter NIPA4
									Zm00001d038223	Bzip transcription factor-like; protein
									Zm00001d038224	F-box protein SKP2A
									Zm00001d038225	unknown function
									Zm00001d038226	sweet1b;sugars will eventually be exported transporter1b:
									Zm00001d038227	Putative NAC domain transcription factor superfamily protein isoform 1%3B Putative NAC domain transcription factor superfamily protein isoform 2
a) Physical position in base pairs for the peak SNP according to B73_RefGen_v4 of the maize reference sequence. Physical interval for each QTL was assigned as 100 kb according the LD decay (50 kb upstream and downstream of the peak SNP, which is the SNP with the lowest p value);
b) P value of the corresponding trait calculated by Q+K model;
c) The phenotypic vairance explained by the correspoding locus;

## Sheet: Table S2
Table S2. All genes within the QTL intervals significantly associated with internode length (IL)-related traits that were co-localized across different environments and identified by GWAS.
ID	Trait	QTL name	Environment	Peak SNP	Chr	Position (bp)a	P valuedb	R2(%)c	Gene	Function
185	EH	QTL185	BLUP&24YY	chr5.s_219226879	5	219226879	2.0855e-07	9.954	Zm00001d018362	Protein TSS
									Zm00001d018363	Probable steroid-binding protein 3
									Zm00001d018364	Snf1-related kinase interacting protein SKI1
									Zm00001d018365	AUGMIN subunit 8
									Zm00001d018366	emb17;embryo defective17: in mutants; embryogenesis is arrested at or before transition stage; encodes plastid initiation factor 3
									Zm00001d018367	Spermidine hydroxycinnamoyl transferase
186	EH	QTL186	BLUP&24YY	chr9.s_21879944	9	21879944	5.2413e-06	7.458	Zm00001d045430	ATP-dependent Clp protease proteolytic subunit
									Zm00001d045431	Enolase 1
211	U5	QTL211	BLUP&24YY	chr8.s_93913284	8	93913284	4.4648e-06	9.125	Zm00001d009996	unknown function
									Zm00001d009997	Probable beta-13-galactosyltransferase 12
212	U5	QTL212	BLUP&24YY	chr9.s_22071479	9	22071479	6.5068e-06	8.478	Zm00001d045434	SNARE-interacting protein KEULE
231	B4	QTL231	BLUP&24GS	chr2.s_217975187	2	217975187	9.9177e-06	7.291	Zm00001d006854	Ornithine carbamoyltransferase chloroplastic
									Zm00001d006855	inter-alpha-trypsin inhibitor heavy chain-related
									Zm00001d006856	Pentatricopeptide repeat-containing protein mitochondrial
									Zm00001d006857	unknown function
									Zm00001d006858	D8Ertd354e protein
									Zm00001d006859	unknown function
									Zm00001d006860	Protein TIFY 10B
244	U_AVE/HAE	QTL244	BLUP&24GS	chr1.s_182705492	1	182705492	9.1459e-06	7.136	Zm00001d031223	Beta-glucuronosyltransferase GlcAT14B
									Zm00001d031224	unknown function
									Zm00001d031225	unknown function
									Zm00001d031226	unknown function
									Zm00001d031227	Protein yippee-like
									Zm00001d031228	unknown function
246	U_AVE/HAE	QTL246	BLUP&24GS	chr1.s_235999666	1	235999666	5.3508e-06	7.573	Zm00001d032719	Long-chain-alcohol oxidase FAO4B
289	U5/HAE	QTL289	BLUP&24GS	chr10.s_128646287	10	128646287	5.7931e-06	10.248	Zm00001d025757	Protein NLP8
									Zm00001d025759	unknown function
									Zm00001d025760	unknown function
									Zm00001d025761	NAD(P)-binding Rossmann-fold superfamily protein
									Zm00001d025762	unknown function
362	B1/EH	QTL362	BLUP&24GS	chr1.s_290263508	1	290263508	3.7907e-06	7.665	Zm00001d034340	Patatin-like protein 6
									Zm00001d034341	Arv1-like protein
									Zm00001d034342	unknown function
									Zm00001d034343	Histidinol dehydrogenase chloroplastic
									Zm00001d034344	WPP domain-associated protein
									Zm00001d034345	Ferredoxin--NADP reductase root isozyme 1 chloroplastic
									Zm00001d034346	Accelerated cell death 11
253	U1/HAE	qU1	BLUP&24YY	chr1.s_165467245	1	165467245	3.4108e-07	9.785
262	U1/HAE	qU2	BLUP&24YY	chr7.s_148457037	7	148457037	3.2394e-07	9.552	Zm00001d021302	unknown function
									Zm00001d021303	Probable receptor-like protein kinase
									Zm00001d021304	Endoglucanase 2
									Zm00001d021305	Seipin-2
									Zm00001d021306	ER lumen protein retaining receptor family protein
									Zm00001d021309	Transcription initiation factor IIB-2
									Zm00001d021310	Triosephosphate isomerase
									Zm00001d021311	AP-3 complex subunit mu
									Zm00001d021312	unknown function
									Zm00001d001244	unknown function
399	U1/PH	qU3	BLUP&24YY	chr1.s_165433756	1	165433756	3.5343e-06	10.554
406	U1/PH	qU4	BLUP&24YY	chr5.s_6757775	5	6757775	1.265e-06	9.727	Zm00001d013219	Arginine N-methyltransferase 2
									Zm00001d013220	Probable protein phosphatase 2C 48
									Zm00001d013221	SWIb domain-containing protein
									Zm00001d013222	Gibberellin-regulated protein 10
									Zm00001d013223	Retrovirus-related Pol polyprotein LINE-1
									Zm00001d013224	Protein MOR1
									Zm00001d013225	TIP41-like family protein
									Zm00001d013226	cytochrome P450 family 81 subfamily D polypeptide 8
									Zm00001d013228	TIP41-like family protein
									Zm00001d013229	Cytochrome P450 CYP81A17
									Zm00001d013230	ben1;bentazon resistance1: recessive susceptibility to nicosulfuron (Accent) and mesotrione herbicidesDominant Ben1 resistant; with Ben2
									Zm00001d013231	cytochrome P450 family 81 subfamily D polypeptide 8
									Zm00001d013232	Transcription factor bHLH113
a) Physical position in base pairs for the peak SNP according to B73_RefGen_v4 of the maize reference sequence. Physical interval for each QTL was assigned as 100 kb according the LD decay (50 kb upstream and downstream of the peak SNP, which is the SNP with the lowest p value);
b) P value of the corresponding trait calculated by Q+K model;
c) The phenotypic vairance explained by the correspoding locus;
